# Supplementary material for: Circulating tumour cell-derived xenograft as a preclinical platform for metastatic breast cancer
Source: Br J Cancer. 2026 May 18;135(4):568–80. doi: 10.1038/s41416-026-03468-0 (PMC13427727; doi:10.1038/s41416-026-03468-0)
Supplement: Supplementary file 10 — Supplementary Table S3 [file 41416_2026_3468_MOESM10_ESM.xlsx]

## Sheet: List1
	baseMean	log2FoldChange	lfcSE	stat	pvalue	padj	gene_name	gene_biotype	CDX1_T_rep1_normCounts	CDX1_T_rep2_normCounts	BCa1_PT_rep1_normCounts	BCa1_PT_rep2_normCounts	CDX1_T_rep1_rawCounts	CDX1_T_rep2_rawCounts	BCa1_PT_rep1_rawCounts	BCa1_PT_rep2_rawCounts
ENSG00000122566	7366.73525405858	1.00842	0.223812336272459	4.50566820242272	6.6164404205413e-06	4.02333e-05	HNRNPA2B1	protein_coding	10085.7380486509	9597.0378830125	5022.29208926285	4761.87299530808	9823	9425	5014	5123
ENSG00000152332	2058.8014362281	1.02806	0.23949953581329	4.29252148146746	1.76655453315565e-05	9.86116e-05	UHMK1	protein_coding	3019.66360593325	2505.92150982427	1382.28222640262	1327.33840275228	2941	2461	1380	1428
ENSG00000164924	5118.32818133508	1.04393	0.229253951219286	4.55360403453126	5.27345737287467e-06	3.27699e-05	YWHAZ	protein_coding	6461.32032374631	7325.31464513442	3455.70556600655	3230.97219045303	6293	7194	3450	3476
ENSG00000103978	3352.12785912713	1.04545	0.235304181681351	4.44295245441327	8.87327793514872e-06	5.24464e-05	TMEM87A	protein_coding	4225.0648549525	4807.1740950347	2337.85993943747	2038.41254708386	4115	4721	2334	2193
ENSG00000204628	3795.56061740545	1.04712	0.228196409353055	4.58867463662723	4.46069047977671e-06	2.81332e-05	RACK1	protein_coding	5378.10199519835	4852.99549606765	2460.06170148176	2491.08327687403	5238	4766	2456	2680
ENSG00000049656	1586.08628147073	1.0495	0.233920556894114	4.48658432083195	7.23740818479479e-06	4.35866e-05	CLPTM1L	protein_coding	2091.4841092438	2186.1899559499	1024.69182435499	1041.97923633425	2037	2147	1023	1121
ENSG00000100815	2069.22337862634	1.05232	0.242095822288397	4.3467172601871	1.38190166414689e-05	7.87977e-05	TRIP11	protein_coding	3094.61615378538	2489.62945612367	1340.21276733819	1352.4351372581	3014	2445	1338	1455
ENSG00000135823	874.574405735191	1.05368	0.244356274265024	4.31208182460425	1.61724557823232e-05	9.09888e-05	STX6	protein_coding	1181.78606270968	1179.13738658127	575.950927667758	561.423245982057	1151	1158	575	604
ENSG00000147649	8379.95751312525	1.05582	0.223137989315849	4.73170544342533	2.22641328576495e-06	1.49146e-05	MTDH	protein_coding	11475.9537992234	11157.0020248454	5284.7253815219	5602.14884691036	11177	10957	5276	6027
ENSG00000167553	2475.69126182719	1.06187	0.239631894639509	4.43124588602187	9.3690178752456e-06	5.51559e-05	TUBA1C	protein_coding	3009.39613362473	3686.07714976183	1645.71717244892	1561.57459147327	2931	3620	1643	1680
ENSG00000083937	2518.28490732232	1.06403	0.23504831127587	4.52684327862493	5.98713076577023e-06	3.6774e-05	CHMP2B	protein_coding	3674.72833921628	3139.27509743528	1655.7337103214	1603.40248231631	3579	3083	1653	1725
ENSG00000125817	839.866130069168	1.06661	0.246035052942215	4.33520466265667	1.45624570291757e-05	8.26497e-05	CENPB	protein_coding	1123.26147055116	1150.62629260521	527.871545879841	557.705211240454	1094	1130	527	600
ENSG00000125977	1838.85004524342	1.0678	0.235940635931898	4.52570677443186	6.01939936185882e-06	3.69503e-05	EIF2S2	protein_coding	2652.08809728853	2327.72717247391	1183.95477652746	1191.63013468377	2583	2286	1182	1282
ENSG00000198900	2299.30559279522	1.0683	0.248988470400328	4.29055182715216	1.78229683624407e-05	9.93831e-05	TOP1	protein_coding	3553.57216597585	2673.93331361176	1457.40626044624	1512.31063114703	3461	2626	1455	1627
ENSG00000066044	2455.08981174765	1.07594	0.244375988734655	4.40278547256608	1.06869828966844e-05	6.24e-05	ELAVL1	protein_coding	3728.11919522054	2932.56966610886	1642.71221108717	1516.95817457403	3631	2880	1640	1632
ENSG00000119900	865.112787516792	1.07822	0.246143975353752	4.38043140065025	1.18444577576058e-05	6.85012e-05	OGFRL1	protein_coding	1127.36845947457	1220.88577418907	561.927774646282	550.269141757248	1098	1199	561	592
ENSG00000155096	3060.84584307713	1.07825	0.227873796195122	4.73176629679256	2.22574579591056e-06	1.49146e-05	AZIN1	protein_coding	4118.28314294398	4190.11256112429	2031.3538805395	1903.63378770075	4011	4115	2028	2048
ENSG00000114439	1970.54574306651	1.07834	0.243184880142446	4.43424699790446	9.23946507238647e-06	5.44397e-05	BBX	protein_coding	2970.37973885239	2378.6398402883	1281.11519389054	1252.04819923482	2893	2336	1279	1347
ENSG00000128989	1908.5129913375	1.07954	0.231505308628657	4.66315207101581	3.11402462435621e-06	2.03662e-05	ARPP19	protein_coding	2596.64374682257	2585.34527161472	1252.06723406034	1199.99571285238	2529	2539	1250	1291
ENSG00000176340	3309.48898760462	1.08118	0.241327667495152	4.48012117048966	7.46006761752612e-06	4.47972e-05	COX8A	protein_coding	3948.86984985354	5040.3541136246	2141.53579713681	2107.19618980352	3846	4950	2138	2267
ENSG00000167258	803.792425868672	1.08607	0.251332303527529	4.32123292021492	1.55159779622222e-05	8.76528e-05	CDK12	protein_coding	1156.1173819384	1029.45414320696	537.888083752324	491.710094577	1126	1011	537	529
ENSG00000168300	1870.0083990516	1.08797	0.242194002907022	4.49213448021384	7.05128727386988e-06	4.25648e-05	PCMTD1	protein_coding	2806.10018191621	2280.88751808467	1206.99281363417	1186.05308257137	2733	2240	1205	1276
ENSG00000170515	1291.21584142165	1.08825	0.237844523831692	4.57548115767037	4.75126730055721e-06	2.97753e-05	PA2G4	protein_coding	1818.36934583739	1694.3735848629	818.351144181841	833.769290804479	1771	1664	817	897
ENSG00000139343	1564.35902158721	1.0896	0.25305354991352	4.30578915728054	1.66391483347601e-05	9.33817e-05	SNRPF	protein_coding	2429.28394819383	1827.7647745366	1020.68520920599	979.702154412398	2366	1795	1019	1054
ENSG00000130985	2588.73660498246	1.08979	0.244793339548511	4.45186758977935	8.51266546989354e-06	5.05314e-05	UBA1	protein_coding	3917.04068569715	3128.07431051612	1546.55344751134	1763.27797620524	3815	3072	1544	1897
ENSG00000139644	9784.9037351396	1.09371	0.224697903653657	4.86748019280239	1.13030156104903e-06	8.06027e-06	TMBIM6	protein_coding	13907.2912418789	12744.4590072981	6425.60904519769	6062.25564618373	13545	12516	6415	6522
ENSG00000198668	4832.58061576402	1.09465	0.237531541184576	4.60842267445343	4.05735211884465e-06	2.57859e-05	CALM1	protein_coding	7329.94848104639	5835.60998488537	3075.0771268522	3089.68687027212	7139	5731	3070	3324
ENSG00000135018	1938.16034932989	1.09634	0.240072453575495	4.56669759530106	4.95467984937928e-06	3.09283e-05	UBQLN1	protein_coding	2393.34779511404	2888.78477178848	1250.06392648585	1220.44490393119	2331	2837	1248	1313
ENSG00000116062	1506.41623933047	1.09755	0.237703739387472	4.61730650587499	3.88752873889275e-06	2.48823e-05	MSH6	protein_coding	2079.16314247359	2027.34243236901	1015.67694026975	903.482442209536	2025	1991	1014	972
ENSG00000213024	1379.33882562507	1.09909	0.240475905847298	4.57047032103041	4.86630839135246e-06	3.04317e-05	NUP62	protein_coding	1983.67565000443	1777.8703600785	838.384219926806	917.425072490547	1932	1746	837	987
ENSG00000055211	794.25418112283	1.10032	0.256213476133732	4.29452733310399	1.75065913180686e-05	9.78034e-05	GINM1	protein_coding	1193.08028224904	973.450208611135	504.833508773131	505.652724858012	1162	956	504	544
ENSG00000062725	1457.7326626169	1.10138	0.246819549041306	4.46227197314619	8.10952060161459e-06	4.83743e-05	APPBP2	protein_coding	2209.56004079168	1767.68782651562	932.539675928144	921.14310723215	2152	1736	931	991
ENSG00000196504	3531.38082710442	1.10206	0.253080182011805	4.35457853805248	1.33323175890289e-05	7.62536e-05	PRPF40A	protein_coding	5624.52133060262	4011.91822377393	2200.63337058446	2288.45038345666	5478	3940	2197	2462
ENSG00000133318	2267.48274113613	1.10494	0.241014410967247	4.58453518863718	4.5499745995296e-06	2.86527e-05	RTN3	protein_coding	3387.23911457796	2804.2697432166	1364.25245823215	1514.16964851783	3299	2754	1362	1629
ENSG00000035928	1579.31831741719	1.10498	0.254036297320164	4.34967388580516	1.36340136525569e-05	7.78286e-05	RFC1	protein_coding	2471.38058465873	1841.00206816834	1018.6819016315	986.208715210203	2407	1808	1017	1061
ENSG00000119888	3962.37702791539	1.10625	0.229571842137912	4.81877140012793	1.44444939146141e-06	1.0064e-05	EPCAM	protein_coding	5097.80000117598	5724.62036905	2585.2684248878	2441.81931654779	4965	5622	2581	2627
ENSG00000100888	956.020663157487	1.10741	0.246083210823489	4.50014710700192	6.79064516519682e-06	4.11355e-05	CHD8	protein_coding	1242.3641493299	1369.55076420709	581.960850391248	630.206888701713	1210	1345	581	678
ENSG00000055332	2516.91607020826	1.11083	0.236503121866528	4.69689518713128	2.6414590828415e-06	1.74632e-05	EIF2AK2	protein_coding	3686.02255875564	3195.27903203111	1677.77009364086	1508.59259640543	3590	3138	1675	1623
ENSG00000169241	795.769280625777	1.11317	0.246772611854608	4.51093339668358	6.45429857870131e-06	3.93912e-05	SLC50A1	protein_coding	1082.19158131712	1094.62235800938	497.821932262393	508.441250914214	1054	1075	497	547
ENSG00000144320	986.687489143752	1.11348	0.24984167892782	4.45675571776982	8.32093296164718e-06	4.94927e-05	LNPK	protein_coding	1446.68684826928	1252.45162823399	661.091499583862	586.519980487877	1409	1230	660	631
ENSG00000128833	930.926896219222	1.11429	0.245267598885107	4.54315477178183	5.54185313082262e-06	3.42833e-05	MYO5C	protein_coding	1279.32704964054	1267.72542857831	618.020386732186	558.634719925855	1246	1245	617	601
ENSG00000134375	1075.70578061185	1.11453	0.253307743365257	4.39988891665712	1.08306305560207e-05	6.31141e-05	TIMM17A	protein_coding	1303.96898318097	1639.38790362336	704.162612435537	655.303623207533	1270	1610	703	705
ENSG00000112701	1422.77451761437	1.11578	0.245179778363169	4.55088077756724	5.34218136820828e-06	3.31372e-05	SENP6	protein_coding	2130.50050401615	1763.61481309047	932.539675928144	864.443077422704	2075	1732	931	930
ENSG00000115241	1144.22069412636	1.118	0.247856089916495	4.51069056308347	6.46169227695815e-06	3.94198e-05	PPM1G	protein_coding	1632.52809705334	1500.90544716822	657.084884434869	786.36434784904	1590	1474	656	846
ENSG00000113068	830.83522291701	1.11904	0.250289937309315	4.47096896726832	7.78659977343977e-06	4.65958e-05	PFDN1	protein_coding	1204.3745017884	1071.20253081476	544.899660263062	502.864198801809	1173	1052	544	541
ENSG00000110429	924.901223558935	1.11985	0.243637893422132	4.59638439259917	4.29885312801694e-06	2.71456e-05	FBXO3	protein_coding	1263.92584117777	1269.76193529088	597.98731098722	567.929806779862	1231	1247	597	611
ENSG00000080824	16475.4248218073	1.12074	0.228256617817286	4.90998143404867	9.10850161920853e-07	6.59952e-06	HSP90AA1	protein_coding	20709.4916462678	24432.9892841257	10447.2490009995	10311.969355836	20170	23995	10430	11094
ENSG00000149636	639.858653349335	1.1215	0.252945427652071	4.43376224066701	9.26027466058151e-06	5.45468e-05	DSN1	protein_coding	870.681651761779	882.825659901521	400.66151489931	405.26578683473	848	867	400	436
ENSG00000163781	935.153096497423	1.12151	0.260289865111415	4.30869468026945	1.64220886608599e-05	9.2343e-05	TOPBP1	protein_coding	1443.60660657672	1119.06043856029	623.028655668427	554.916685184252	1406	1099	622	597
ENSG00000071127	1213.27242777031	1.12154	0.238021036320651	4.71191991897897	2.45393816953042e-06	1.63068e-05	WDR1	protein_coding	1637.66183320759	1687.24581136888	775.280031330165	752.902035174613	1595	1657	774	810
ENSG00000150459	2043.76973068138	1.12248	0.233415084995208	4.80892512692703	1.51744025299788e-06	1.05124e-05	SAP18	protein_coding	2656.19508621194	2945.8069597406	1306.15653857175	1266.92033820123	2587	2893	1304	1363
ENSG00000137767	832.192833767072	1.12325	0.246447640164469	4.55777419351627	5.16985750771679e-06	3.21647e-05	SQOR	protein_coding	1175.62557932457	1105.82314492855	525.868238305344	521.454372509824	1145	1086	525	561
ENSG00000136238	6740.53284310623	1.1235	0.241749002657841	4.64739214992851	3.36157744813282e-06	2.18265e-05	RAC1	protein_coding	7981.93297263688	10498.1921033272	4262.03686474141	4219.96943171944	7774	10310	4255	4540
ENSG00000132199	560.410388809052	1.12509	0.258223846784383	4.35702907094703	1.31839762712703e-05	7.55514e-05	ENOSF1	protein_coding	792.648862217091	744.343203446381	349.577171749648	355.072317823089	772	731	349	382
ENSG00000101745	3901.67279514149	1.12577	0.257093680126454	4.37884555361925	1.19309645715099e-05	6.89245e-05	ANKRD12	protein_coding	6330.92342542822	4371.36165854352	2495.11958403545	2409.28651255876	6166	4293	2491	2592
ENSG00000078140	2697.96348501578	1.12619	0.234860170036351	4.79515083618143	1.62552472457832e-06	1.11937e-05	UBE2K	protein_coding	4004.3142003195	3396.8931965761	1687.78663151334	1702.85991165419	3900	3336	1685	1832
ENSG00000087510	684.560077682659	1.12644	0.259177385617565	4.34620557130797	1.38512762998996e-05	7.89441e-05	TFAP2C	protein_coding	1028.80072531286	849.223299144024	431.712782304007	428.503503969749	1002	834	431	461
ENSG00000134291	626.469903778897	1.12848	0.257393077423706	4.38426345410725	1.16378862436062e-05	6.73819e-05	TMEM106C	protein_coding	820.371037450072	899.117713602126	374.618516430855	411.772347632535	799	883	374	443
ENSG00000204435	798.913589612894	1.13241	0.251881285703769	4.49581851780278	6.93028286335723e-06	4.18882e-05	CSNK2B	protein_coding	1018.53325300435	1176.08262651241	489.808701964407	511.229776970416	992	1155	489	550
ENSG00000164163	1008.79384381742	1.13246	0.252261415512312	4.48923461839618	7.14795360342359e-06	4.30855e-05	ABCE1	protein_coding	1532.93361566077	1238.19608124596	644.063385200641	619.982293162305	1493	1216	643	667
ENSG00000143621	2564.98829728989	1.13307	0.230021946027173	4.92590368572615	8.39713545174299e-07	6.12701e-06	ILF2	protein_coding	3511.47552951095	3535.37565303124	1674.76513227912	1538.33687433825	3420	3472	1672	1655
ENSG00000197622	2819.79686798863	1.13373	0.236092192045486	4.80208480873193	1.57022158296619e-06	1.08489e-05	CDC42SE1	protein_coding	3583.34783567053	4164.6562272171	1858.06777534555	1673.11563372136	3490	4090	1855	1800
ENSG00000052723	592.661780559293	1.13587	0.261549072459405	4.34286358079268	1.4063746931522e-05	8.00168e-05	SIKE1	protein_coding	854.25369606816	774.890804135015	396.654899750317	344.847722283681	832	761	396	371
ENSG00000129354	896.684757598586	1.13626	0.254503155608074	4.46461442960102	8.02130700821302e-06	4.78619e-05	AP1M2	protein_coding	1104.78002039584	1360.3864840005	575.950927667758	545.621598330244	1076	1336	575	587
ENSG00000118482	2027.66194006353	1.13773	0.256126855878022	4.44206158034343	8.91010501086888e-06	5.2649e-05	PHF3	protein_coding	3246.57474395135	2329.76367918648	1284.12015525229	1250.18918186402	3162	2288	1282	1345
ENSG00000198258	1996.1653489978	1.13999	0.231017760507366	4.93462326178132	8.03056167824214e-07	5.86988e-06	UBL5	protein_coding	2704.45220606194	2787.97768951599	1229.02919695363	1263.20230345963	2634	2738	1227	1359
ENSG00000112972	923.1972009894	1.1411	0.259123191181497	4.40369384163353	1.06423105093565e-05	6.21743e-05	HMGCS1	protein_coding	1122.23472332031	1418.4269253089	613.012117795944	539.115037532439	1093	1393	612	580
ENSG00000163902	688.597820161237	1.14318	0.251924114615423	4.53780561544292	5.68426185357595e-06	3.50908e-05	RPN1	protein_coding	981.570352693704	914.391513946443	432.714436091255	425.714977913547	956	898	432	458
ENSG00000140497	1593.18744888697	1.14344	0.234445449697185	4.8771904561296	1.0760752526743e-06	7.70492e-06	SCAMP2	protein_coding	2124.34002063104	2262.55895767149	986.628980439551	999.221836805813	2069	2222	985	1075
ENSG00000104131	1648.04104546372	1.14423	0.235587510575183	4.8569132800733	1.19229779657709e-06	8.45518e-06	EIF3J	protein_coding	2383.08032280553	2155.64235526127	1021.68686299324	1031.75464079484	2321	2117	1020	1110
ENSG00000169905	2026.92272154992	1.14475	0.232514311931004	4.92333358680436	8.50822323518861e-07	6.2015e-06	TOR1AIP2	protein_coding	2668.51605298215	2914.24110569568	1270.09700223081	1254.83672529102	2599	2862	1268	1350
ENSG00000134852	1046.41357469296	1.14546	0.25075521626476	4.56802928967062	4.9233124737997e-06	3.0751e-05	CLOCK	protein_coding	1585.29772443418	1297.25477591066	670.106383669096	632.995414757915	1544	1274	669	681
ENSG00000170017	3003.6078252257	1.14584	0.234759659650858	4.88090051367377	1.05602509035027e-06	7.57184e-06	ALCAM	protein_coding	4487.9121460504	3786.88423203432	1900.13723440998	1839.4976884081	4371	3719	1897	1979
ENSG00000103769	4076.7943663118	1.14686	0.227758114078779	5.03541712625178	4.76809384696528e-07	3.61679e-06	RAB11A	protein_coding	5348.32632550366	5885.50439934348	2582.26346352605	2491.08327687403	5209	5780	2578	2680
ENSG00000106636	722.450988573611	1.1476	0.256248545751003	4.47847460375811	7.51783122387727e-06	4.51179e-05	YKT6	protein_coding	913.805035457527	1077.31205095249	436.721051240248	461.965816644176	890	1058	436	497
ENSG00000181704	1016.70279026255	1.14775	0.256849657163555	4.46857390331884	7.87428078248358e-06	4.70623e-05	YIPF6	protein_coding	1218.74896302032	1583.38396902753	627.03527081742	637.642958184919	1187	1555	626	686
ENSG00000156976	4436.12083932312	1.15008	0.240291375094115	4.78620760903483	1.69962247335805e-06	1.16535e-05	EIF4A2	protein_coding	5432.51959843346	6799.89591328992	2904.79598302	2607.27186254912	5291	6678	2900	2805
ENSG00000157954	810.171602490869	1.15049	0.261886290986187	4.39308926177981	1.11751216428168e-05	6.48841e-05	WIPI2	protein_coding	1259.81885225437	974.468461967423	486.803740602662	519.595355139023	1227	957	486	559
ENSG00000138376	1080.22719880551	1.15087	0.240554271055416	4.78424547729266	1.7163082671993e-06	1.17562e-05	BARD1	protein_coding	1450.79383719268	1528.39828778799	677.117960179834	664.598710061541	1413	1501	676	715
ENSG00000181885	1033.528585708	1.15305	0.24884117201736	4.63368259462376	3.5921762742324e-06	2.31644e-05	CLDN7	protein_coding	1556.54880197035	1295.21826919808	640.056770051648	642.290501611923	1516	1272	639	691
ENSG00000130303	938.748032589496	1.1531	0.26612459793406	4.33294442461126	1.47128259961422e-05	8.33897e-05	BST2	protein_coding	1093.48580085648	1496.83243374306	554.916198135545	609.757697622896	1065	1470	554	656
ENSG00000108510	2082.1538671742	1.15313	0.257280232988127	4.48198798053959	7.39509096327136e-06	4.44586e-05	MED13	protein_coding	3352.32970872902	2392.89538727633	1333.20119082745	1250.18918186402	3265	2350	1331	1345
ENSG00000140350	895.927790091177	1.15401	0.246917903957608	4.67366424669696	2.95872881394401e-06	1.93934e-05	ANP32A	protein_coding	1252.63162163841	1219.86752083278	586.969119327489	524.242898566027	1220	1198	586	564
ENSG00000165916	654.958168738669	1.15574	0.256521796447504	4.50544507971741	6.62339684427971e-06	4.02638e-05	PSMC3	protein_coding	965.142397000085	843.113779006297	401.663168686558	409.913330261734	940	828	401	441
ENSG00000138071	4823.27790186589	1.15689	0.244840677181466	4.72508281905701	2.30021592012204e-06	1.53593e-05	ACTR2	protein_coding	7605.1167389145	5714.43783548713	3053.04074353274	2920.51628952918	7407	5612	3048	3142
ENSG00000117697	1143.44672262135	1.15796	0.23912340663125	4.84253926000367	1.28190296789454e-06	9.02121e-06	NSL1	protein_coding	1575.03025212567	1583.38396902753	693.144420775806	722.228248556388	1534	1555	692	777
ENSG00000166557	874.635970729164	1.15873	0.252047707520268	4.59726112410484	4.28080980627304e-06	2.70482e-05	TMED3	protein_coding	1109.9137565501	1306.41905611725	519.858315581855	562.352754667458	1081	1283	519	605
ENSG00000116120	489.513395507888	1.15943	0.26367322305339	4.39720976509313	1.09651362730989e-05	6.3826e-05	FARSB	protein_coding	650.957744359632	701.576562482293	302.499443748979	303.019831440647	634	689	302	326
ENSG00000157020	806.330655443286	1.1634	0.254613380690144	4.56929600901706	4.8936521071409e-06	3.05842e-05	SEC13	protein_coding	1105.80676762669	1124.15170534173	449.742550474476	545.621598330244	1077	1104	449	587
ENSG00000115145	1209.98740463794	1.1635	0.239413328561435	4.85979156068438	1.1750940704904e-06	8.34748e-06	STAM2	protein_coding	1614.04664689801	1732.04895904555	763.260185883186	730.593826724995	1572	1701	762	786
ENSG00000132294	3889.40514911954	1.16362	0.226015233953384	5.1484333511359	2.62671084713378e-07	2.09297e-06	EFR3A	protein_coding	5454.08129028133	5302.04522619057	2460.06170148176	2341.43237852451	5312	5207	2456	2519
ENSG00000052802	1603.00667794265	1.16561	0.26886415116301	4.33531727909666	1.45550033496879e-05	8.26301e-05	MSMO1	protein_coding	1778.3262038342	2656.62300655487	1019.68355541874	957.393945962779	1732	2609	1018	1030
ENSG00000197535	452.378609939169	1.16891	0.265915862543279	4.39580336032266	1.10363811118455e-05	6.42227e-05	MYO5A	protein_coding	620.155327434097	632.335334254723	274.453137706027	282.57064036183	604	621	274	304
ENSG00000136824	1962.99230650111	1.16961	0.240087851614137	4.8715975340971	1.10699491599942e-06	7.91536e-06	SMC2	protein_coding	2974.48672777579	2461.11836214761	1221.01596665565	1195.34816942537	2897	2417	1219	1286
ENSG00000215021	1293.33485208332	1.17008	0.240521441017107	4.86476203434168	1.14594596777809e-06	8.16847e-06	PHB2	protein_coding	1900.50912430549	1681.13629123116	805.329644947613	786.36434784904	1851	1651	804	846
ENSG00000183530	927.114713466067	1.17137	0.252361066808305	4.64163585324358	3.45661639574385e-06	2.23734e-05	PRR14L	protein_coding	1356.33309195438	1211.72149398248	618.020386732186	522.383881195225	1321	1190	617	562
ENSG00000122126	1208.07099882869	1.17331	0.244011577991273	4.80840478563905	1.52139461693927e-06	1.05362e-05	OCRL	protein_coding	1684.89220582674	1662.80773081797	802.324683585868	682.259375084155	1641	1633	801	734
ENSG00000147854	631.329853944417	1.17522	0.263651989514505	4.45745336768945	8.29390718001533e-06	4.93603e-05	UHRF2	protein_coding	830.638509758584	919.482780727882	425.702859580517	349.495265710685	809	903	425	376
ENSG00000130202	695.08310716303	1.17575	0.268846430930799	4.3733162857619	1.22373229628676e-05	7.05945e-05	NECTIN2	protein_coding	828.585015296882	1098.69537143453	409.676398984545	443.375642936161	807	1079	409	477
ENSG00000172663	771.367122436735	1.1789	0.263742315275623	4.46990692760097	7.82536422579585e-06	4.68142e-05	TMEM134	protein_coding	1212.58847963521	927.628807578184	463.765703495951	481.485499037592	1181	911	463	518
ENSG00000135597	601.807576253347	1.18055	0.260479240049513	4.53222427077802	5.83658345147883e-06	3.59133e-05	REPS1	protein_coding	795.729103909645	874.679633051219	344.568902813407	392.252665239119	775	859	344	422
ENSG00000124209	1597.1375459702	1.18087	0.254538886796972	4.63924818418925	3.49678921452948e-06	2.25981e-05	RAB22A	protein_coding	2547.35987974171	1885.805215845	976.612442567068	978.772645726997	2481	1852	975	1053
ENSG00000101444	410.479603539111	1.18459	0.274053450499564	4.32248457043224	1.54281876016148e-05	8.72283e-05	AHCY	protein_coding	582.165679892605	558.002839245714	268.443214982538	233.30668003559	567	548	268	251
ENSG00000160752	723.669381052582	1.18501	0.257663611096817	4.59903975996583	4.24442778189415e-06	2.68347e-05	FDPS	protein_coding	909.698046534123	1100.73187814711	442.730973963738	441.516625565359	886	1081	442	475
ENSG00000123094	1032.57826654035	1.18775	0.250539335476156	4.74076747684743	2.12910168892604e-06	1.43044e-05	RASSF8	protein_coding	1578.11049381822	1292.16350912922	640.056770051648	619.982293162305	1537	1269	639	667
ENSG00000277972	703.372766513796	1.18909	0.271790271037165	4.37501065658595	1.2142654604934e-05	7.00887e-05	CISD3	protein_coding	828.585015296882	1127.20646541059	409.676398984545	448.023186363165	807	1107	409	482
ENSG00000163798	387.914060903318	1.18925	0.273241903994738	4.35237383302651	1.34671373951199e-05	7.69609e-05	SLC4A1AP	protein_coding	533.9085600426	544.765545613972	230.380371067103	242.601766889597	520	535	230	261
ENSG00000057935	1713.37183314583	1.19192	0.246752717827462	4.83041078080036	1.36251657601361e-06	9.54777e-06	MTA3	protein_coding	2629.49965820981	2137.31379484809	1108.83074248384	977.843137041596	2561	2099	1107	1052
ENSG00000155189	499.824703266587	1.19274	0.263651107729595	4.52393209809579	6.07012058147414e-06	3.72065e-05	AGPAT5	protein_coding	727.963786673468	662.882934943357	304.502751323476	303.949340126047	709	651	304	327
ENSG00000090316	561.297122821716	1.19297	0.260381402071755	4.58161039868644	4.61408912123825e-06	2.90299e-05	MAEA	protein_coding	738.23125898198	823.766965236829	335.554018728172	347.636248339883	719	809	335	374
ENSG00000104687	1302.36710558781	1.19345	0.25768629453046	4.63140484616023	3.63192907931346e-06	2.34056e-05	GSR	protein_coding	2028.85252816188	1595.60300930298	867.432179757006	717.580705129384	1976	1567	866	772
ENSG00000116199	833.059671713356	1.19533	0.265094851703302	4.50907348425492	6.51113548546361e-06	3.96863e-05	FAM20B	protein_coding	1330.6644111831	988.724008955452	511.845085283869	501.005181431008	1296	971	511	539
ENSG00000102390	1294.96944117467	1.19617	0.246236232372993	4.85781775999583	1.18686570142985e-06	8.42532e-06	PBDC1	protein_coding	1665.38400844057	1940.79089708454	736.215533627482	837.487325546082	1622	1906	735	901
ENSG00000186184	1087.42632276211	1.19709	0.24128304799878	4.9613464562779	7.00061972764403e-07	5.16449e-06	POLR1D	protein_coding	1520.61264889056	1508.03322066223	687.134498052317	633.924923443316	1481	1481	686	682
ENSG00000133313	949.271925814831	1.19905	0.276516851867924	4.33627554682433	1.44917260567034e-05	8.22934e-05	CNDP2	protein_coding	1065.7636256235	1579.31095560238	546.902967837558	605.110154195893	1038	1551	546	651
ENSG00000164168	686.567684284434	1.1997	0.272598471848378	4.40097574119307	1.07765173671501e-05	6.28696e-05	TMEM184C	protein_coding	1108.88700931925	804.420151467361	414.684667920786	418.27890843034	1080	790	414	450
ENSG00000166226	2929.4498229057	1.20489	0.232288830183782	5.18703945014756	2.13663482385936e-07	1.72776e-06	CCT2	protein_coding	3814.36596261204	4358.12436491178	1808.98673977038	1736.32222432861	3715	4280	1806	1868
ENSG00000170291	894.068848375496	1.20538	0.245445416281904	4.91099229581385	9.061664882989e-07	6.57018e-06	ELP5	protein_coding	1211.56173240436	1282.99922892263	525.868238305344	555.846193869652	1180	1260	525	598
ENSG00000115541	963.251342462634	1.20657	0.242915987951328	4.96701885848509	6.79899786710613e-07	5.03009e-06	HSPE1	protein_coding	1361.46682810863	1326.784123243	568.93935115702	595.815067341885	1326	1303	568	641
ENSG00000116857	1406.82545124921	1.20672	0.238834643507204	5.05255031274299	4.35949467440543e-07	3.33005e-06	TMEM9	protein_coding	1966.22094707996	1960.13771085401	799.319722224124	901.623424838734	1915	1925	798	970
ENSG00000099940	843.381355738697	1.20849	0.246002015051114	4.91250675042013	8.99192863793911e-07	6.52419e-06	SNAP29	protein_coding	1155.09063470755	1199.50245370703	518.856661794607	500.075672745607	1125	1178	518	538
ENSG00000105443	355.877368688084	1.21074	0.278664818173457	4.34478013674266	1.3941522669691e-05	7.93869e-05	CYTH2	protein_coding	515.42710988728	478.579077455265	220.363833194621	209.13945421517	502	470	220	225
ENSG00000087191	617.247527970979	1.2112	0.261793577302456	4.62653178170504	3.71839830533485e-06	2.39108e-05	PSMC5	protein_coding	785.461631601133	938.82959449735	363.600324771124	381.09856101431	765	922	363	410
ENSG00000156831	681.94684452695	1.21467	0.257148587568476	4.72361316370936	2.3169093808247e-06	1.54608e-05	NSMCE2	protein_coding	880.949124070291	1025.38112978181	422.697898218772	398.759226036925	858	1007	422	429
ENSG00000135503	411.682019040038	1.21469	0.2811927063858	4.31978919453049	1.56178319091614e-05	8.818e-05	ACVR1B	protein_coding	642.743766512823	508.108424787611	251.415100599317	244.460784260399	626	499	251	263
ENSG00000179051	1698.88078653006	1.21614	0.232769717833056	5.22462895532862	1.74504677785911e-07	1.42954e-06	RCC2	protein_coding	2399.50827849915	2351.14699966853	1031.70340086572	1013.16446708682	2337	2309	1030	1090
ENSG00000008196	2147.61911010648	1.21797	0.2428836591721	5.0146328475221	5.31348298993259e-07	4.00992e-06	TFAP2B	protein_coding	3341.03548918966	2666.80554011774	1271.09865601806	1311.53675510047	3254	2619	1269	1411
ENSG00000112245	1971.67426558761	1.21816	0.235350402803372	5.17592536806173	2.26784104721306e-07	1.82493e-06	PTP4A1	protein_coding	2580.21579112895	2935.62442617772	1169.93162350599	1200.92522153778	2513	2883	1168	1292
ENSG00000101166	1093.26179211459	1.21982	0.249915022144978	4.88092320307441	1.05590358396629e-06	7.57184e-06	PRELID3B	protein_coding	1671.54449182568	1387.87932462027	687.134498052317	626.48885396011	1628	1363	686	674
ENSG00000165792	419.891427594479	1.22083	0.277458804765282	4.4000323870254	1.08234723056159e-05	6.30932e-05	METTL17	protein_coding	646.850755436227	528.473491913367	251.415100599317	252.826362429006	630	519	251	272
ENSG00000131100	1157.25749581487	1.22127	0.242133189217568	5.04379482250853	4.56388679817993e-07	3.47255e-06	ATP6V1E1	protein_coding	1545.25458243099	1694.3735848629	668.1030760946	721.298739870987	1505	1664	667	776
ENSG00000172292	2185.93265779617	1.2216	0.235996951958545	5.17632171008276	2.2630310366978e-07	1.82285e-06	CERS6	protein_coding	2926.22960792579	3193.24252531854	1397.30703321134	1226.951464729	2850	3136	1395	1320
ENSG00000094975	1734.38323045851	1.22232	0.232823069976065	5.24999704742136	1.52101648275721e-07	1.26009e-06	SUCO	protein_coding	2478.56781527469	2377.62158693201	1047.7298614617	1033.61365816564	2414	2335	1046	1112
ENSG00000183648	1844.00430429876	1.22368	0.264358344990048	4.62887284367647	3.67661427653917e-06	2.36568e-05	NDUFB1	protein_coding	2091.4841092438	3073.08862927658	1111.83570384559	1099.6087748291	2037	3018	1110	1183
ENSG00000149600	813.109353738933	1.2254	0.256222072143536	4.78258457902532	1.73055532813701e-06	1.18499e-05	COMMD7	protein_coding	1022.64024192775	1255.50638830286	479.792164091924	494.498620633203	996	1233	479	532
ENSG00000115750	370.838630662683	1.22558	0.277580458666914	4.41520975047159	1.00912095620886e-05	5.91886e-05	TAF1B	protein_coding	534.935307273451	504.03541136246	233.385332428848	210.998471585972	521	495	233	227
ENSG00000104324	875.441354188872	1.22573	0.247674476026456	4.9489407062843	7.46184724456747e-07	5.4774e-06	CPQ	protein_coding	1238.25716040649	1214.77625405134	493.8153171134	554.916685184252	1206	1193	493	597
ENSG00000103942	388.971922730656	1.22625	0.276493377888049	4.43502163552263	9.20630425558515e-06	5.42598e-05	HOMER2	protein_coding	536.988801735154	552.911572464275	249.411793024821	216.575523698376	523	543	249	233
ENSG00000118518	737.51805207392	1.22634	0.270492284947042	4.53373010773601	5.79510687627491e-06	3.57005e-05	RNF146	protein_coding	1183.83955717138	882.825659901521	469.775626219441	413.631365003337	1153	867	469	445
ENSG00000133812	442.790861943341	1.22698	0.282153812184741	4.34863316608836	1.36988628364976e-05	7.81772e-05	SBF2	protein_coding	702.29510590219	538.656025476245	276.456445280524	253.755871114407	684	529	276	273
ENSG00000106537	7525.27779401903	1.22824	0.225314420647304	5.4512335398469	5.00216285870488e-08	4.56392e-07	TSPAN13	protein_coding	10352.6923286722	10743.5911621926	4719.79264551387	4285.03503969749	10083	10551	4712	4610
ENSG00000213593	1297.55357536495	1.22873	0.256958632927854	4.78182031259552	1.73714926652337e-06	1.18872e-05	TMX2	protein_coding	1714.66787552143	1923.48059002765	668.1030760946	883.96275981612	1670	1889	667	951
ENSG00000132646	2742.7946350253	1.2289	0.233284469457481	5.26782649910713	1.38048486535179e-07	1.15326e-06	PCNA	protein_coding	3603.88278028755	4086.25071878294	1701.80978453482	1579.23525649589	3510	4013	1699	1699
ENSG00000164414	778.475105475237	1.22894	0.255111629652592	4.81728177051926	1.45527114878867e-06	1.01291e-05	SLC35A1	protein_coding	1039.06819762137	1143.4985191112	502.830201198634	428.503503969749	1012	1123	502	461
ENSG00000124164	683.673639856405	1.22965	0.266839154975889	4.60819201407886	4.06185475064495e-06	2.58066e-05	VAPB	protein_coding	1073.97760347031	843.113779006297	433.716089878503	383.887087070513	1046	828	433	413
ENSG00000163950	891.869125308067	1.23029	0.281635472555756	4.36836052798064	1.25182720956386e-05	7.19357e-05	SLBP	protein_coding	1024.69373638945	1476.46736661731	595.984003412724	470.331394812783	998	1450	595	506
ENSG00000044459	732.358219074639	1.23215	0.279246084724817	4.41243284190678	1.02215505770735e-05	5.98344e-05	CNTLN	protein_coding	1222.85595194372	831.912992087131	438.724358814745	435.939573452955	1191	817	438	469
ENSG00000104427	497.171696309344	1.2326	0.270300334764538	4.56010701183642	5.112755967057e-06	3.18382e-05	ZC2HC1A	protein_coding	752.605720213896	642.517867817601	278.45975285502	315.103444350857	733	631	278	339
ENSG00000164187	950.786179708176	1.23383	0.254189090061696	4.85398689073359	1.21003738632251e-06	8.56045e-06	LMBRD2	protein_coding	1187.94654609479	1480.54038004246	576.952581455007	557.705211240454	1157	1454	576	600
ENSG00000167900	406.099553771038	1.23398	0.284825914850656	4.33240854180198	1.47486936858706e-05	8.3556e-05	TK1	protein_coding	560.60398804473	579.386159727757	208.343987747641	276.064079564025	546	569	208	297
ENSG00000109929	497.291400895705	1.23418	0.262560435074858	4.70057352524075	2.59431823595442e-06	1.71845e-05	SC5D	protein_coding	711.53583097985	684.266255425401	301.497789961731	291.865727215838	693	672	301	314
ENSG00000134265	559.531889485184	1.2347	0.259536490030536	4.75734592043571	1.9615487211304e-06	1.32778e-05	NAPG	protein_coding	811.130312372412	759.617003790698	322.532519493945	344.847722283681	790	746	322	371
ENSG00000127125	1101.47788091897	1.23694	0.251966002420877	4.90913526293259	9.14788680395825e-07	6.62342e-06	PPCS	protein_coding	1722.88185336824	1370.56901756338	658.086538222117	654.374114522133	1678	1346	657	704
ENSG00000161011	2448.12099605835	1.23856	0.229275594837773	5.40205829790632	6.58805302035275e-08	5.84591e-07	SQSTM1	protein_coding	3382.1053784237	3495.66377213601	1429.35995440329	1485.35487927041	3294	3433	1427	1598
ENSG00000115816	1131.42865632444	1.23941	0.267482838613437	4.63361339707863	3.5933777882499e-06	2.31644e-05	CEBPZ	protein_coding	1873.81369630336	1305.40080276096	666.099768520103	680.400357713354	1825	1282	665	732
ENSG00000143549	1777.12792707338	1.24027	0.23846729271608	5.20102442613892	1.9819304998331e-07	1.61401e-06	TPM3	protein_coding	2693.15798652258	2301.25258521042	1063.75632205767	1050.34481450286	2623	2260	1062	1130
ENSG00000130724	780.560891116974	1.24268	0.273507083331431	4.54350532143685	5.53264080421209e-06	3.42498e-05	CHMP2A	protein_coding	907.644552072421	1287.07224234778	475.785548942931	451.741221104768	884	1264	475	486
ENSG00000079805	429.135788762286	1.24297	0.274235595922078	4.53249907524758	5.8289931398731e-06	3.58773e-05	DNM2	protein_coding	636.583283127716	570.221879521167	237.391947577841	272.346044822422	620	560	237	293
ENSG00000166170	827.325813205664	1.24355	0.249854209872287	4.97708315134806	6.45495969681693e-07	4.79442e-06	BAG5	protein_coding	1232.09667702139	1094.62235800938	478.790510304676	503.79370748721	1200	1075	478	542
ENSG00000112304	585.152203451717	1.2443	0.266383426218428	4.67108449319852	2.99613655661799e-06	1.96262e-05	ACOT13	protein_coding	910.724793764974	735.17892323979	340.562287664414	354.142809137688	887	722	340	381
ENSG00000100281	877.903711540256	1.24599	0.251211972790071	4.95992697427055	7.05196844673382e-07	5.19681e-06	HMGXB4	protein_coding	1338.87838902991	1131.27947883574	521.861623156351	519.595355139023	1304	1111	521	559
ENSG00000138180	497.810882840974	1.24653	0.263089026422743	4.73805510997691	2.15779137585864e-06	1.44924e-05	CEP55	protein_coding	711.53583097985	689.35752220684	285.471329365758	304.878848811448	693	677	285	328
ENSG00000162961	1404.82026888451	1.24814	0.238180828938462	5.24030145452941	1.60314491316042e-07	1.3222e-06	DPY30	protein_coding	1909.74984938315	2044.6527394259	866.430525969758	798.44796075925	1860	2008	865	859
ENSG00000106460	2183.02065349062	1.24969	0.24345800212457	5.13307529480171	2.85045804980364e-07	2.25468e-06	TMEM106B	protein_coding	3420.0950259652	2726.88248813872	1331.19788325296	1253.90721660562	3331	2678	1329	1349
ENSG00000197977	687.358603334587	1.25149	0.276412480493857	4.52760581915595	5.9655729376777e-06	3.66743e-05	ELOVL2	protein_coding	800.8628400639	1135.3524922609	398.658207324814	414.560873688738	780	1115	398	446
ENSG00000178397	518.916593104661	1.25182	0.272800683980783	4.58876467752795	4.45876715776199e-06	2.81297e-05	FAM220A	protein_coding	818.31754298837	643.536121173889	301.497789961731	312.314918294654	797	632	301	336
ENSG00000134057	833.094397754668	1.25653	0.267827923760355	4.69155725962156	2.71133364966338e-06	1.78851e-05	CCNB1	protein_coding	988.757583309662	1360.3864840005	487.80539438991	495.428129318603	963	1336	487	533
ENSG00000067533	1015.67993984445	1.25999	0.249410030940556	5.05189063065393	4.37458179821877e-07	3.34034e-06	RRP15	protein_coding	1561.68253812461	1304.38254940467	585.967465540241	610.687206308297	1521	1281	585	657
ENSG00000136448	1062.05774358675	1.26294	0.244615532557555	5.16296905516717	2.43063334210157e-07	1.94799e-06	NMT1	protein_coding	1483.64974857992	1515.16099415624	582.962504178496	666.457727432342	1445	1488	582	717
ENSG00000131747	5752.84229625265	1.26456	0.223388394166668	5.66082050459716	1.50650939132345e-08	1.49189e-07	TOP2A	protein_coding	8133.89156280285	8114.46099625747	3418.64437587836	3344.37225007192	7922	7969	3413	3598
ENSG00000135535	4125.8709836053	1.2657	0.233599412132486	5.41825642825766	6.01830573383217e-08	5.37956e-07	CD164	protein_coding	5391.44970919941	6264.29464788254	2547.20558097236	2300.53399636687	5251	6152	2543	2475
ENSG00000165487	662.24046141694	1.26679	0.26792629982765	4.72813195854004	2.26594907806956e-06	1.515e-05	MICU2	protein_coding	819.344290219221	1051.8557170453	409.676398984545	368.0854394187	798	1033	409	396
ENSG00000168259	1201.07477603026	1.26683	0.253684899875329	4.99371023895241	5.92302426963682e-07	4.42473e-06	DNAJC7	protein_coding	1869.70670737995	1524.32527436283	648.070000349634	762.19712202862	1821	1497	647	820
ENSG00000136240	1912.15571400829	1.271	0.233969788621957	5.43234398003582	5.56185767894357e-08	5.01488e-07	KDELR2	protein_coding	2565.84132989703	2841.94511739925	1119.84893414357	1120.98747459331	2499	2791	1118	1206
ENSG00000124383	1005.69874324817	1.27116	0.290953022943521	4.36896287173512	1.24837986278383e-05	7.17775e-05	MPHOSPH10	protein_coding	1772.16572044909	1072.22078417105	564.932736008027	613.475732364499	1726	1053	564	660
ENSG00000121390	622.918776577952	1.27133	0.258595783960003	4.91629041952173	8.81995252604492e-07	6.41741e-06	PSPC1	protein_coding	874.788640685184	886.898673326672	391.646630814076	338.341161485875	852	871	391	364
ENSG00000143850	473.483862382957	1.27277	0.265917023862826	4.78633584062865	1.69853744797069e-06	1.16499e-05	PLEKHA6	protein_coding	672.519436207506	666.955948368508	290.479598302	263.980466653815	655	655	290	284
ENSG00000180185	454.44131508588	1.27287	0.275749894449912	4.6160165915664	3.91175687179592e-06	2.49964e-05	FAHD1	protein_coding	572.924954814944	712.777349401459	263.434946046296	268.628010080819	558	700	263	289
ENSG00000174106	652.869551983429	1.274	0.265126415482417	4.8052562658433	1.54553415116294e-06	1.06927e-05	LEMD3	protein_coding	1025.7204836203	821.730458524253	399.659861112062	364.367404677097	999	807	399	392
ENSG00000133739	1439.56240772013	1.27427	0.254329305034507	5.01030607940272	5.43435339341701e-07	4.09218e-06	LRRCC1	protein_coding	2326.60922510872	1747.32275938986	852.407372948282	831.910273433677	2266	1716	851	895
ENSG00000106211	12522.7231595091	1.27466	0.226647808876675	5.62397866911113	1.8660870300301e-08	1.81461e-07	HSPB1	protein_coding	18674.4786347208	16767.5780179912	6991.54343499296	7657.29255033143	18188	16467	6980	8238
ENSG00000113328	687.275156978162	1.27576	0.258030532911702	4.9442274672364	7.64464023723534e-07	5.60562e-06	CCNG1	protein_coding	931.259738381997	1014.18034286265	433.716089878503	369.944456789501	907	996	433	398
ENSG00000107164	972.816250857443	1.27672	0.247959848452742	5.14888171647215	2.62044057086556e-07	2.09039e-06	FUBP3	protein_coding	1478.51601242566	1275.87145542861	581.960850391248	554.916685184252	1440	1253	581	597
ENSG00000114120	1351.28691152721	1.2768	0.269307931979628	4.74103711132661	2.12626977163186e-06	1.429e-05	SLC25A36	protein_coding	2282.45909418212	1543.6720881323	771.273416181172	807.743047613258	2223	1516	770	869
ENSG00000133195	445.496658245734	1.27772	0.267177899375997	4.78226540991567	1.73330612514812e-06	1.18648e-05	SLC39A11	protein_coding	620.155327434097	641.499614461313	255.42171574831	264.909975339216	604	630	255	285
ENSG00000128463	2048.09275384227	1.27789	0.231639346446151	5.51672320364764	3.45378758217284e-08	3.23244e-07	EMC4	protein_coding	2998.10191408537	2802.23323650402	1192.9696606127	1199.06620416698	2920	2752	1191	1290
ENSG00000142208	1113.14403908122	1.27796	0.256084683801682	4.99038926522233	6.02577366400235e-07	4.49662e-06	AKT1	protein_coding	1706.45389767462	1445.91976592867	720.18907303151	580.013419690072	1662	1420	719	624
ENSG00000114686	1588.6147252236	1.27829	0.243837076686876	5.24240897276991	1.58493587586625e-07	1.30926e-06	MRPL3	protein_coding	2419.01647588532	2080.29160689597	991.637249375792	863.513568737303	2356	2043	990	929
ENSG00000092203	1126.40394063857	1.28259	0.247602212312703	5.18003081904628	2.21849244430706e-07	1.79115e-06	TOX4	protein_coding	1715.69462275228	1477.4856199736	619.022040519434	693.413479308964	1671	1451	618	746
ENSG00000143612	2537.01628265321	1.28263	0.230764447808068	5.5581584018691	2.72635908587873e-08	2.59148e-07	C1orf43	protein_coding	3435.49623442796	3756.33663134569	1502.48068087241	1453.75158396678	3346	3689	1500	1564
ENSG00000146247	1716.74412392422	1.28273	0.283527585285987	4.52419484497438	6.06258542223596e-06	3.71713e-05	PHIP	protein_coding	3020.6903531641	1846.09333494978	940.55290622613	1059.63990135686	2942	1813	939	1140
ENSG00000136861	660.163243833666	1.28361	0.258396342649697	4.96758782541932	6.77908590994727e-07	5.01715e-06	CDK5RAP2	protein_coding	1011.34602238839	860.42408606319	389.643323239579	379.239543643509	985	845	389	408
ENSG00000107371	394.6745062323	1.28432	0.289059214925598	4.44311399499372	8.86661574546358e-06	5.2422e-05	EXOSC3	protein_coding	493.865418039405	625.207560760708	251.415100599317	208.209945529769	481	614	251	224
ENSG00000175216	1038.25320146586	1.28558	0.24115762324865	5.33088624854331	9.77346257017585e-08	8.36749e-07	CKAP5	protein_coding	1500.07770427354	1444.90151257239	601.993926136213	606.039662881293	1461	1419	601	652
ENSG00000131828	672.473635312723	1.28787	0.254420497008024	5.06198738268502	4.14908489975319e-07	3.17902e-06	PDHA1	protein_coding	1003.13204454158	905.227233739853	384.635054303338	396.900208666123	977	889	384	427
ENSG00000150787	584.973564241793	1.28806	0.265824913756929	4.84552431527688	1.26277744290737e-06	8.90615e-06	PTS	protein_coding	888.136354686249	771.836044066151	367.606939920117	312.314918294654	865	758	367	336
ENSG00000116478	917.932149971955	1.289	0.257133685045528	5.01296247540041	5.35983524938474e-07	4.04195e-06	HDAC1	protein_coding	1455.92757334694	1149.60803924892	516.85335422011	549.339633071847	1418	1129	516	591
ENSG00000158604	1670.40505895656	1.28903	0.240907558561164	5.35074439992671	8.75931672654094e-08	7.56181e-07	TMED4	protein_coding	2242.41595217892	2498.79373633026	1039.71663116371	900.693916153333	2184	2454	1038	969
ENSG00000086589	974.176032162666	1.28947	0.286400152625906	4.5023433986406	6.7208273658043e-06	4.07779e-05	RBM22	protein_coding	1704.40040321292	1061.01999725189	555.917851922793	575.365876263068	1660	1042	555	619
ENSG00000173436	438.869416695468	1.28959	0.279444808443385	4.61481203527272	3.93451237621384e-06	2.51287e-05	MINOS1	protein_coding	549.309768505368	696.485295700854	262.433292259048	247.249310316601	535	684	262	266
ENSG00000165629	853.736234045935	1.29005	0.251376696854052	5.13193889782737	2.86772602814788e-07	2.26582e-06	ATP5C1	protein_coding	1136.60918455223	1287.07224234778	521.861623156351	469.401886127382	1107	1264	521	505
ENSG00000159202	2658.996662027	1.29108	0.241439633457659	5.34742388282863	8.92149108192549e-08	7.69218e-07	UBE2Z	protein_coding	4207.61015202803	3342.92576869284	1528.52367934087	1556.92704804627	4098	3283	1526	1675
ENSG00000125520	1750.31871858008	1.29113	0.234990909617031	5.49439744852984	3.92046662344497e-08	3.63632e-07	SLC2A4RG	protein_coding	2608.96471359278	2361.3295332314	1006.66205618452	1024.31857131163	2541	2319	1005	1102
ENSG00000188229	842.474342192659	1.29359	0.284379234854363	4.54882173173813	5.39471177356438e-06	3.3453e-05	TUBB4B	protein_coding	939.473716228806	1454.06579277898	469.775626219441	506.582233543412	915	1428	469	545
ENSG00000196776	1806.85217890319	1.29487	0.233010236580421	5.55715888986256	2.74201138337151e-08	2.60516e-07	CD47	protein_coding	2530.9319240481	2603.6738320279	1077.77947507914	1015.02348445763	2465	2557	1076	1092
ENSG00000150054	453.718482131937	1.29569	0.272909691403064	4.7476705163764	2.05772889278457e-06	1.38609e-05	MPP7	protein_coding	656.091480513888	633.353587611011	287.474636940255	237.954223462594	639	622	287	256
ENSG00000067829	310.072635679522	1.29652	0.301539925283215	4.29966879857332	1.71053549509325e-05	9.57169e-05	IDH3G	protein_coding	469.223484498978	412.392609296558	153.253029448986	205.421419473567	457	405	153	221
ENSG00000157916	656.467706145165	1.29659	0.263912599463431	4.91295962897726	8.97117545718681e-07	6.51142e-06	RER1	protein_coding	833.718751451137	1032.50890327583	364.601978558372	395.041191295322	812	1014	364	425
ENSG00000109854	455.931141649884	1.3005	0.271024454213471	4.79847716880608	1.59876528083943e-06	1.10277e-05	HTATIP2	protein_coding	605.780866202181	691.394028919415	251.415100599317	275.134570878624	590	679	251	296
ENSG00000154556	505.005840839383	1.30069	0.267891284712566	4.85530561095763	1.20201217927345e-06	8.5124e-06	SORBS2	protein_coding	726.937039442617	709.722589332596	317.524250557703	265.839484024616	708	697	317	286
ENSG00000133265	741.69359202313	1.30312	0.270649417511322	4.81477719969615	1.47364213157339e-06	1.02432e-05	HSPBP1	protein_coding	1173.57208486287	937.811341141062	377.6234777926	477.767464295989	1143	921	377	514
ENSG00000123737	448.968149077613	1.30546	0.27488397478475	4.74913959471097	2.04283902334881e-06	1.3774e-05	EXOSC9	protein_coding	701.268358671339	577.349653015182	251.415100599317	265.839484024616	683	567	251	286
ENSG00000111640	5113.51496822694	1.30568	0.2516383557846	5.18870255926899	2.1176432895093e-07	1.71373e-06	GAPDH	protein_coding	6657.42904483889	7905.71905821847	2512.14769841867	3378.76407143175	6484	7764	2508	3635
ENSG00000147676	3932.51787701429	1.30589	0.225339403320819	5.79519696899257	6.82410417109791e-09	7.17172e-08	MAL2	protein_coding	5561.8897495207	5638.06883376554	2292.7855190113	2237.32740575962	5417	5537	2289	2407
ENSG00000136888	4275.20777757056	1.30722	0.228612557610575	5.71807828872108	1.07735506703284e-08	1.09176e-07	ATP6V1G1	protein_coding	5766.21244846008	6412.95963790056	2528.17415901465	2393.48486490695	5616	6298	2524	2575
ENSG00000186472	639.1693360826	1.3074	0.268825130839177	4.86337811684948	1.15399096474438e-06	8.21732e-06	PCLO	protein_coding	1027.77397808201	793.219364548195	354.585440685889	381.09856101431	1001	779	354	410
ENSG00000178951	2034.9845231987	1.30749	0.27253523132509	4.7975072713747	1.60652379190272e-06	1.10776e-05	ZBTB7A	protein_coding	3532.01047412797	2265.61371774035	1147.89524018652	1194.41866073997	3440	2225	1146	1285
ENSG00000115307	583.813300784667	1.31043	0.259742438477967	5.04511844070906	4.53240518154662e-07	3.45321e-06	AUP1	protein_coding	795.729103909645	868.570112913492	320.529211919448	350.424774396085	775	853	320	377
ENSG00000170545	869.588254915836	1.3111	0.250292163674273	5.23829590339237	1.62066069531304e-07	1.33519e-06	SMAGP	protein_coding	1329.63766395225	1149.60803924892	488.807048177158	510.300268285015	1295	1129	488	549
ENSG00000128050	1695.02455140082	1.31272	0.237255059040999	5.53292826421804	3.14928295326781e-08	2.96084e-07	PAICS	protein_coding	2501.15625435341	2332.81843925535	1028.69843950398	917.425072490547	2436	2291	1027	987
ENSG00000134697	466.763002181921	1.31348	0.298879327297156	4.39469061234155	1.10930630001556e-05	6.44438e-05	GNL2	protein_coding	805.996576218156	525.418731844504	261.4316384718	274.205062193223	785	516	261	295
ENSG00000164109	1249.49082144652	1.31397	0.259576719971998	5.06196886730199	4.1494879635813e-07	3.17902e-06	MAD2L1	protein_coding	1520.61264889056	2043.63448606961	754.245301797951	679.470849027953	1481	2007	753	731
ENSG00000079462	1153.55241137654	1.31643	0.246587930163744	5.33857322163347	9.36808722613851e-08	8.05349e-07	PAFAH1B3	protein_coding	1503.15794596609	1789.07114699766	674.112998818089	647.867553724327	1464	1757	673	697
ENSG00000170906	622.756033081741	1.31696	0.262371084279505	5.01943973821125	5.18223987592034e-07	3.91945e-06	NDUFA3	protein_coding	836.798993143691	940.866101209926	328.542442217434	384.816595755913	815	924	328	414
ENSG00000144674	5436.25500337861	1.31761	0.251374144748004	5.24163093072613	1.59163477807482e-07	1.31427e-06	GOLGA4	protein_coding	9068.2315428774	6450.6350120832	3140.18462302334	3085.96883553051	8832	6335	3135	3320
ENSG00000125844	1616.09359242782	1.31965	0.243366966115622	5.42248248198646	5.87769762815088e-08	5.27209e-07	RRBP1	protein_coding	2537.0924074332	2078.2551001834	919.518176693917	929.508685400757	2471	2041	918	1000
ENSG00000158710	4978.45764680868	1.32124	0.260113138330203	5.07946276780526	3.78503692501215e-07	2.92177e-06	TAGLN2	protein_coding	8182.14868265285	6040.27890949922	2478.09146965223	3213.31152543042	7969	5932	2474	3457
ENSG00000167491	498.760569497437	1.32139	0.272221020736987	4.85410950265223	1.2092890507483e-06	8.55808e-06	GATAD2A	protein_coding	786.488378831984	638.44485439245	275.454791493276	294.65425327204	766	627	275	317
ENSG00000170266	986.137238756833	1.3214	0.24578895194286	5.37615887880436	7.6091653765119e-08	6.64373e-07	GLB1	protein_coding	1325.53067502884	1491.74116696162	551.9112367738	575.365876263068	1291	1465	551	619
ENSG00000100749	279.562581261544	1.32252	0.296416455052068	4.46171205991078	8.13074305260953e-06	4.84869e-05	VRK1	protein_coding	431.233836957485	367.589461619895	163.269567321469	156.157459147327	420	361	163	168
ENSG00000123485	289.157438775472	1.32285	0.291345690880343	4.54047477003579	5.61276953793278e-06	3.46702e-05	HJURP	protein_coding	424.046606341527	402.21007573368	173.286105193952	157.086967832728	413	395	173	169
ENSG00000132406	313.862142261072	1.32545	0.304427963970537	4.35388783978977	1.33744153271295e-05	7.64733e-05	TMEM128	protein_coding	389.137200492588	508.108424787611	198.327449875158	159.87549388893	379	499	198	172
ENSG00000136943	351.863215949891	1.32608	0.278228070506524	4.76615953961835	1.87770597411891e-06	1.2773e-05	CTSV	protein_coding	504.132890347917	501.998904649885	203.3357188114	197.985349990361	491	493	203	213
ENSG00000124198	823.375906216001	1.32746	0.247841346171952	5.35609563728074	8.50395086700726e-08	7.35363e-07	ARFGEF2	protein_coding	1218.74896302032	1136.37074561718	458.75743455971	479.62648166679	1187	1116	458	516
ENSG00000063854	487.962225654516	1.32815	0.279757240093809	4.74750759546618	2.05938658747736e-06	1.38675e-05	HAGH	protein_coding	609.887855125586	786.09159105418	258.426677110055	297.442779328242	594	772	258	320
ENSG00000113300	978.073726947616	1.32829	0.246124779265581	5.39681950140002	6.78325663047481e-08	5.99598e-07	CNOT6	protein_coding	1327.58416949054	1470.35784647958	578.955889029503	535.397002790836	1293	1444	578	576
ENSG00000178449	738.175558830497	1.33019	0.267327266761704	4.97590210454856	6.49444653496675e-07	4.81856e-06	COX14	protein_coding	962.062155307532	1150.62629260521	370.611901281862	469.401886127382	937	1130	370	505
ENSG00000154582	1553.90968680461	1.33041	0.255276281321852	5.21163955024595	1.87178962091371e-07	1.52793e-06	ELOC	protein_coding	1896.40213538208	2550.72465750094	911.50494639593	857.007007939498	1847	2505	910	922
ENSG00000182934	556.384836339503	1.33053	0.260992687302283	5.09794050191934	3.43368698533703e-07	2.67017e-06	SRPRA	protein_coding	835.77224591284	756.562243721834	325.537480855689	307.66737486765	814	743	325	331
ENSG00000185697	448.638529546002	1.33124	0.266964874442477	4.98655547172237	6.14652645705973e-07	4.58177e-06	MYBL1	protein_coding	632.476294204311	651.682148024191	259.428330897303	250.967345058204	616	640	259	270
ENSG00000183527	526.178499257544	1.33134	0.265448526247032	5.01544417317605	5.29110867667545e-07	3.99595e-06	PSMG1	protein_coding	744.391742367087	761.653510503273	323.534173281193	275.134570878624	725	748	323	296
ENSG00000031691	338.077094446001	1.3316	0.292070016678929	4.55916999032832	5.13561895271965e-06	3.19709e-05	CENPQ	protein_coding	538.015548966005	429.702916353451	203.3357188114	181.254193653148	524	422	203	195
ENSG00000249784	364.603322592965	1.33193	0.288740174927777	4.6128922925393	3.97104105270914e-06	2.53073e-05	SCARNA22	scaRNA	521.587593272386	522.363971775641	179.296027917441	235.165697406391	508	513	179	253
ENSG00000009844	821.019340169823	1.33338	0.250990885448296	5.312466156478	1.08151516825756e-07	9.206e-07	VTA1	protein_coding	1095.53929531818	1255.50638830286	474.783895155682	458.247781902573	1067	1233	474	493
ENSG00000086232	2132.33352035328	1.33374	0.234802028585557	5.6802941400025	1.34463301051021e-08	1.34483e-07	EIF2AK1	protein_coding	2849.22356561195	3257.39248676467	1205.99115984692	1216.72686918959	2775	3199	1204	1309
ENSG00000186868	1392.60802828467	1.3356	0.253446448165986	5.26973880312014	1.36618025527876e-07	1.14316e-06	MAPT	protein_coding	1747.52378690866	2242.19389054573	743.22711013822	837.487325546082	1702	2202	742	901
ENSG00000189306	575.17343838388	1.33659	0.259168879179149	5.15722243063056	2.50639998793668e-07	2.00405e-06	RRP7A	protein_coding	818.31754298837	829.876485374556	309.511020259717	342.988704912879	797	815	309	369
ENSG00000137073	1159.47772472758	1.33677	0.268164318329298	4.98489451801617	6.19956252120177e-07	4.61466e-06	UBAP2	protein_coding	1964.16745261826	1358.34997728792	660.089845796613	655.303623207533	1913	1334	659	705
ENSG00000064012	2042.77691822417	1.33741	0.248096063220576	5.39068324713669	7.01902999474155e-08	6.18326e-07	CASP8	protein_coding	3102.83013163219	2751.32056868963	1299.14496206101	1017.81201051383	3022	2702	1297	1095
ENSG00000148019	625.548717856893	1.34031	0.281087120238045	4.76830707924466	1.85780458579958e-06	1.26459e-05	CEP78	protein_coding	1057.54964777669	736.197176596078	363.600324771124	344.847722283681	1030	723	363	371
ENSG00000169139	1449.23630523288	1.34144	0.237186007318174	5.65564567968377	1.5526147249708e-08	1.53357e-07	UBE2V2	protein_coding	1982.64890277358	2173.97091567445	822.357759330834	817.967643152666	1931	2135	821	880
ENSG00000099337	436.499326942037	1.34391	0.296491976467853	4.53270895691515	5.82320241045251e-06	3.58523e-05	KCNK6	protein_coding	505.159637578768	747.397963515244	243.401870301331	250.037836372804	492	734	243	269
ENSG00000121316	808.472614545406	1.34631	0.260961587005346	5.15903658261642	2.48223811386396e-07	1.9855e-06	PLBD1	protein_coding	1026.74723085115	1294.20001584179	479.792164091924	433.151047396753	1000	1271	479	466
ENSG00000085377	384.583002937028	1.34653	0.281132090295765	4.7896751479101	1.67051532034818e-06	1.14729e-05	PREP	protein_coding	521.587593272386	582.440919796621	235.388640003345	198.914858675762	508	572	235	214
ENSG00000197451	3612.79938685257	1.34671	0.237614679931769	5.667607357062	1.44805325896221e-08	1.43922e-07	HNRNPAB	protein_coding	4760.00016222595	5612.61249985835	2179.59864105225	1898.98624427375	4636	5512	2176	2043
ENSG00000106346	607.266456814165	1.3468	0.256813726592774	5.24425865828622	1.56911945085252e-07	1.29723e-06	USP42	protein_coding	892.243343609653	851.2598058566	355.587094473138	329.975583317269	869	836	355	355
ENSG00000108587	785.54913207687	1.3478	0.248326466034071	5.42752696896786	5.71402351104793e-08	5.14088e-07	GOSR1	protein_coding	1161.25111809266	1094.62235800938	445.735935325482	440.587116879959	1131	1075	445	474
ENSG00000118705	1872.36122139201	1.3492	0.235707957940874	5.72402629134255	1.04028640284114e-08	1.05678e-07	RPN2	protein_coding	2834.84910438004	2543.59688400692	1020.68520920599	1090.31368797509	2761	2498	1019	1173
ENSG00000139579	415.671688739246	1.3494	0.275270446357112	4.90210576837745	9.4814759952804e-07	6.83624e-06	NABP2	protein_coding	563.684229737284	630.298827542147	248.410139237572	220.293558439979	549	619	248	237
ENSG00000198466	1014.61058019937	1.35028	0.294164245720494	4.59022822611131	4.42761616302088e-06	2.79416e-05	ZNF587	protein_coding	1832.74380706931	1082.40331773393	554.916198135545	588.378997858679	1785	1063	554	633
ENSG00000111832	947.423147370943	1.35054	0.252602372422715	5.34648583934781	8.96782935645791e-08	7.7257e-07	RWDD1	protein_coding	1382.00177272565	1340.02141687474	588.972426901986	478.69697298139	1346	1316	588	515
ENSG00000203326	435.481035348512	1.3514	0.268254351466216	5.03774804399212	4.71040927141875e-07	3.57697e-06	ZNF525	protein_coding	622.2088218958	629.280574185859	240.396908939586	250.037836372804	606	618	240	269
ENSG00000167674	312.48902216039	1.3517	0.310109517329631	4.35877271551607	1.30793861724727e-05	7.49728e-05	HDGFL2	protein_coding	364.49526695216	533.564758694806	175.289412768448	176.606650226144	355	524	175	190
ENSG00000125656	389.373465426344	1.35206	0.284450785635396	4.7532176940481	2.00204580174003e-06	1.35292e-05	CLPP	protein_coding	510.293373733024	608.915507060103	200.330757449655	237.954223462594	497	598	200	256
ENSG00000140157	822.190620711544	1.3523	0.256682708988259	5.26838628673599	1.3762825553997e-07	1.15022e-06	NIPA2	protein_coding	1073.97760347031	1289.10874906035	488.807048177158	436.869082138356	1046	1266	488	470
ENSG00000175073	738.598077025302	1.35273	0.254494934333806	5.31534721498379	1.06454139591122e-07	9.0802e-07	VCPIP1	protein_coding	1098.61953701074	1024.36287642553	444.734281538234	386.675613126715	1070	1006	444	416
ENSG00000095380	498.476220950642	1.35391	0.266139548226758	5.08723443985705	3.63322603042274e-07	2.81161e-06	NANS	protein_coding	672.519436207506	760.635257146986	287.474636940255	273.275553507822	655	747	287	294
ENSG00000241258	705.06282802158	1.35607	0.256047825146988	5.29617650341837	1.18252542250085e-07	1.00164e-06	CRCP	protein_coding	938.446968997955	1089.53109122794	404.668130048303	387.605121812116	914	1070	404	417
ENSG00000167670	271.131881778177	1.35794	0.294283617236006	4.61440116694944	3.94230314706899e-06	2.51629e-05	CHAF1A	protein_coding	395.297683877694	384.899768676788	147.243106725496	157.086967832728	385	378	147	169
ENSG00000197312	407.552278733946	1.35915	0.272117047734023	4.99472583482991	5.89194086888129e-07	4.4031e-06	DDI2	protein_coding	606.807613433032	566.148866096016	231.382024854352	225.870610552384	591	556	231	243
ENSG00000132953	286.428566574273	1.35923	0.293916812644312	4.62452980797277	3.75449093226596e-06	2.40979e-05	XPO4	protein_coding	440.474562035145	383.8815153205	164.271221108717	157.086967832728	429	377	164	169
ENSG00000184445	343.760429286585	1.3595	0.302106558866907	4.50006919727362	6.7931345312169e-06	4.11385e-05	KNTC1	protein_coding	581.138932661753	408.319595871407	191.315873364421	194.267315248758	566	401	191	209
ENSG00000106524	514.223864216024	1.35971	0.272663283121044	4.9867676923964	6.1397816097915e-07	4.58005e-06	ANKMY2	protein_coding	821.397784680924	658.809921518206	276.456445280524	300.231305384444	800	647	276	323
ENSG00000102007	1252.95959702401	1.35988	0.245880306911866	5.53064439663446	3.19056534820068e-08	2.99693e-07	PLP2	protein_coding	1863.54622399485	1743.24974596471	640.056770051648	764.985648084823	1815	1712	639	823
ENSG00000103363	959.404258703365	1.36086	0.245208597494981	5.54981136781263	2.85977991454883e-08	2.7034e-07	ELOB	protein_coding	1314.23645548948	1447.95627264125	528.873199667089	546.551107015645	1280	1422	528	588
ENSG00000105793	293.698193067116	1.36382	0.302083408924572	4.51470257560604	6.34056885760193e-06	3.87608e-05	GTPBP10	protein_coding	480.51770403834	365.55295490732	163.269567321469	165.452546001335	468	359	163	178
ENSG00000137460	204.45128120537	1.36497	0.315863401725828	4.32138320511809	1.55054119220175e-05	8.7617e-05	FHDC1	protein_coding	309.050916486197	280.019672979145	117.193493108048	111.541042248091	301	275	117	120
ENSG00000094804	293.385071255473	1.36584	0.289963305164309	4.71040615423158	2.47223618131665e-06	1.64178e-05	CDC6	protein_coding	406.591903417057	438.867196560041	167.276182470462	160.805002574331	396	431	167	173
ENSG00000178295	373.569728611444	1.36621	0.309180557047528	4.41882421877547	9.92393199279439e-06	5.82735e-05	GEN1	protein_coding	648.90424989793	427.666409640875	224.370448343614	193.337806563357	632	420	224	208
ENSG00000100319	201.105470650453	1.36719	0.315574546662583	4.33238296688629	1.4750407548132e-05	8.3556e-05	ZMAT5	protein_coding	283.382235714919	296.311726679749	113.186877959055	111.541042248091	276	291	113	120
ENSG00000130816	1746.96214329074	1.36728	0.240246379606008	5.69115967501986	1.26179441252927e-08	1.26565e-07	DNMT1	protein_coding	2392.32104788319	2643.38571292312	1047.7298614617	904.411950894936	2330	2596	1046	973
ENSG00000156467	3482.22882748683	1.36743	0.234259245020084	5.83723429199172	5.30744389197618e-09	5.69642e-08	UQCRB	protein_coding	4587.50662744296	5450.71021620858	1984.27615253883	1906.42231375695	4468	5353	1981	2051
ENSG00000104738	1767.24675736885	1.3677	0.251877234015605	5.43001053859009	5.6350724242145e-08	5.07206e-07	MCM4	protein_coding	2891.32020207685	2203.5002630068	940.55290622613	1033.61365816564	2816	2164	939	1112
ENSG00000070010	424.812284543483	1.36809	0.278387290437572	4.91433534623581	8.90841560674399e-07	6.47495e-06	UFD1	protein_coding	610.914602356437	614.006773841542	210.347295322138	263.980466653815	595	603	210	284
ENSG00000120262	453.373253102278	1.36889	0.28100611936948	4.87140150212838	1.10809401190398e-06	7.92048e-06	CCDC170	protein_coding	734.124270058575	573.276639590031	238.393601365089	267.698501395418	715	563	238	288
ENSG00000119862	269.473680684178	1.36909	0.293975921707124	4.65715070243645	3.20615754840771e-06	2.09027e-05	LGALSL	protein_coding	386.056958800034	391.009288814515	150.248068087241	150.580407034923	376	384	150	162
ENSG00000106692	400.104239995019	1.36914	0.279413086500595	4.90004227569881	9.58160356998517e-07	6.89882e-06	FKTN	protein_coding	613.99484404899	539.674278832533	240.396908939586	206.350928158968	598	530	240	222
ENSG00000120800	549.158825702666	1.36917	0.276180584221462	4.95753373286434	7.13936494813488e-07	5.25747e-06	UTP20	protein_coding	898.40382699476	685.284508781688	289.477944514752	323.469022519463	875	673	289	348
ENSG00000180979	526.094772338119	1.37165	0.266251368861615	5.15169588436658	2.58141402888556e-07	2.06164e-06	LRRC57	protein_coding	802.916334525603	714.813856114034	311.514327834214	275.134570878624	782	702	311	296
ENSG00000167863	1346.07244317806	1.37175	0.253394483253629	5.41351079141398	6.1800867997261e-08	5.51226e-07	ATP5H	protein_coding	1706.45389767462	2177.02567574331	795.31310707513	705.497092219174	1662	2138	794	759
ENSG00000198700	3314.488620423	1.37206	0.261195562803149	5.25300953374744	1.49633787705186e-07	1.24103e-06	IPO9	protein_coding	5658.40398922071	3905.00162136371	1725.84947542878	1968.6993956788	5511	3835	1723	2118
ENSG00000009413	1044.71897516579	1.37408	0.29654344883605	4.63365249257062	3.59269890495213e-06	2.31644e-05	REV3L	protein_coding	1907.69635492144	1107.85965164112	561.927774646282	601.39211945429	1858	1088	561	647
ENSG00000118046	255.283278094052	1.37538	0.304723963384325	4.51352847300978	6.37578853498016e-06	3.89416e-05	STK11	protein_coding	338.826586180881	398.137062308529	151.24972187449	132.919742012308	330	391	151	143
ENSG00000107281	428.649931630475	1.37629	0.274427471180707	5.01512537915379	5.29988935466637e-07	4.00112e-06	NPDC1	protein_coding	570.871460353242	666.955948368508	231.382024854352	245.3902929458	556	655	231	264
ENSG00000165795	614.736233561146	1.37684	0.298186227297793	4.61739643186644	3.88584505589494e-06	2.48823e-05	NDRG2	protein_coding	676.626425130911	1098.69537143453	341.563941451662	342.059196227478	659	1079	341	368
ENSG00000130520	1318.26186927269	1.37712	0.239096881044929	5.75967942187457	8.4273836902122e-09	8.71068e-08	LSM4	protein_coding	1966.22094707996	1841.00206816834	761.256878308689	704.567583533774	1915	1808	760	758
ENSG00000164933	645.865629115282	1.37786	0.261934858149392	5.26031278258358	1.43810561600796e-07	1.19705e-06	SLC25A32	protein_coding	898.40382699476	967.340688473409	324.535827068441	393.18217392452	875	950	324	423
ENSG00000068120	301.627136086894	1.37944	0.308754371886868	4.46777184438668	7.90385379203912e-06	4.72019e-05	COASY	protein_coding	362.441772490458	509.126678143899	159.262952172476	175.677141540743	353	500	159	189
ENSG00000089682	624.116536951232	1.3797	0.298273627148658	4.62562589436362	3.73468871983129e-06	2.39857e-05	RBM41	protein_coding	1116.0742399352	687.321015494264	356.588748260386	336.482144115074	1087	675	356	362
ENSG00000165782	368.854959669371	1.37989	0.289152291781841	4.77220029450638	1.82224149986789e-06	1.24202e-05	TMEM55B	protein_coding	464.089748344722	601.787733566089	201.332411236903	208.209945529769	452	591	201	224
ENSG00000074696	5465.13659023544	1.37998	0.250453621377366	5.50992173990996	3.58993272703276e-08	3.35379e-07	HACD3	protein_coding	6588.63698037186	9203.99208748541	3020.9878223408	3046.92947074368	6417	9039	3016	3278
ENSG00000108826	344.763192438565	1.38	0.306211279224507	4.50670450870791	6.58422242784524e-06	4.00587e-05	MRPL27	protein_coding	408.645397878759	587.53218657806	205.339026385896	177.536158911545	398	577	205	191
ENSG00000003402	2074.13291169421	1.38071	0.235317580066163	5.86741653887533	4.42637688323979e-09	4.78803e-08	CFLAR	protein_coding	3201.3978657939	2793.06895629743	1156.91012427176	1145.15470041373	3118	2743	1155	1232
ENSG00000121481	405.71634284741	1.3816	0.305067095489693	4.52884880306782	5.93059162344491e-06	3.64779e-05	RNF2	protein_coding	461.009506652168	711.759096045171	222.367140769117	227.729627923185	449	699	222	245
ENSG00000011260	675.792341193977	1.38204	0.276135638112717	5.0049368520122	5.58803467680264e-07	4.19721e-06	UTP18	protein_coding	820.371037450072	1133.31598554832	352.582133111393	396.900208666123	799	1113	352	427
ENSG00000137522	239.727738808522	1.38215	0.30535116149247	4.52644417632688	5.99844351237453e-06	3.68326e-05	RNF121	protein_coding	324.452124948965	368.607714976183	129.213338555027	136.637776753911	316	362	129	147
ENSG00000182504	714.12868323111	1.38294	0.252940261219292	5.46746315587935	4.56522061167869e-08	4.19113e-07	CEP97	protein_coding	1073.97760347031	990.760515668028	410.678052771793	381.09856101431	1046	973	410	410
ENSG00000119927	1237.72486015388	1.38321	0.238028573635415	5.81113005596838	6.20525312281157e-09	6.58489e-08	GPAM	protein_coding	1809.12862075973	1769.72433322819	698.152689712048	673.893796915549	1762	1738	697	725
ENSG00000087008	191.959137121369	1.38351	0.321241393842158	4.30675143701353	1.65669593218675e-05	9.30565e-05	ACOX3	protein_coding	267.981027252151	287.147446473159	101.167032512076	111.541042248091	261	282	101	120
ENSG00000115233	1434.00533891581	1.38429	0.238479757685376	5.80463922526282	6.45047427444881e-09	6.81467e-08	PSMD14	protein_coding	1959.033716464	2188.22646266248	803.326337373117	785.434839163639	1908	2149	802	845
ENSG00000159314	229.362723826434	1.38534	0.308140592295764	4.49579346375616	6.9310990302086e-06	4.18882e-05	ARHGAP27	protein_coding	326.505619410667	337.041860931261	118.195146895296	135.70826806851	318	331	118	146
ENSG00000092201	1941.0084865648	1.38686	0.23204810515423	5.97660492105486	2.27835836626961e-09	2.59901e-08	SUPT16H	protein_coding	2784.53849006833	2831.76258383637	1104.82412733485	1042.90874501965	2712	2781	1103	1122
ENSG00000169288	673.424627584996	1.38689	0.25740283615198	5.38802843162379	7.1234785453148e-08	6.25928e-07	MRPL1	protein_coding	929.206243920295	1019.27160964409	396.654899750317	348.565757025284	905	1001	396	375
ENSG00000140022	185.869094769577	1.38743	0.322527866956986	4.30172590355239	1.69472873047335e-05	9.48837e-05	STON2	protein_coding	271.061268944705	266.782379347403	106.175301448317	99.457429337881	264	262	106	107
ENSG00000113719	2934.84002695057	1.38794	0.232020631668897	5.9819657546933	2.20460629986946e-09	2.51905e-08	ERGIC1	protein_coding	3996.10022247269	4497.62507472321	1674.76513227912	1570.86967832728	3892	4417	1672	1690
ENSG00000189339	220.98763786191	1.39036	0.313606758418737	4.43343866126594	9.27419014289714e-06	5.46132e-05	SLC35E2B	protein_coding	291.596213561728	348.242647850427	124.205069618786	119.906620416698	284	342	124	129
ENSG00000111490	209.622282338004	1.39171	0.318469993301164	4.36997732492848	1.24259438955761e-05	7.15045e-05	TBC1D30	protein_coding	274.141510637258	332.96884750611	115.190185533552	116.188585675095	267	327	115	125
ENSG00000134690	559.909611479281	1.39203	0.322747971995355	4.31306706952904	1.6100524897696e-05	9.06333e-05	CDCA8	protein_coding	565.737724198986	1055.92873047045	320.529211919448	297.442779328242	551	1037	320	320
ENSG00000011485	279.166933576789	1.39404	0.29794267527055	4.6789021929067	2.88414972481672e-06	1.89586e-05	PPP5C	protein_coding	428.153595264931	380.826755251637	142.234837789255	165.452546001335	417	374	142	178
ENSG00000176532	324.713144541084	1.3946	0.286474308264455	4.86815702936425	1.12643809325327e-06	8.03772e-06	PRR15	protein_coding	502.079395886215	438.867196560041	181.299335491938	176.606650226144	489	431	181	190
ENSG00000066027	2327.48039361645	1.39506	0.24440163515737	5.70806714348911	1.14266346127994e-08	1.15398e-07	PPP2R5A	protein_coding	2979.62046393005	3765.50091155228	1333.20119082745	1231.599008156	2902	3698	1331	1325
ENSG00000164162	349.358549400564	1.39561	0.28313505483201	4.92913904586555	8.25927784813297e-07	6.03067e-06	ANAPC10	protein_coding	543.149285120261	469.414797248675	194.320834726165	190.549280507155	529	461	194	205
ENSG00000123353	658.661525088151	1.39631	0.259071239815989	5.38967225171175	7.05862955111982e-08	6.21286e-07	ORMDL2	protein_coding	1007.23903346498	902.172473670989	338.558980089917	386.675613126715	981	886	338	416
ENSG00000125505	770.935507239867	1.39715	0.260990671873257	5.35324073948844	8.63927855124548e-08	7.46441e-07	MBOAT7	protein_coding	1001.07855007988	1234.12306782081	398.658207324814	449.882203733966	975	1212	398	484
ENSG00000041357	1989.77244127397	1.39715	0.270657332917602	5.16206548687233	2.44239811009052e-07	1.95623e-06	PSMA4	protein_coding	3497.10106827903	2271.72323787808	1088.79766673888	1101.4677921999	3406	2231	1087	1185
ENSG00000147654	1137.2952039237	1.39781	0.243663502321389	5.73664841639119	9.65684287925647e-09	9.88274e-08	EBAG9	protein_coding	1543.20108796929	1754.45053288388	638.053462477151	613.475732364499	1503	1723	637	660
ENSG00000100889	505.975042269815	1.39876	0.264173646358542	5.29485990540972	1.19107687257943e-07	1.008e-06	PCK2	protein_coding	756.712709137301	710.740842688883	266.439907408041	290.006709845036	737	698	266	312
ENSG00000178425	744.519752294167	1.40008	0.250063089466671	5.59890224438149	2.15713386998963e-08	2.07791e-07	NT5DC1	protein_coding	1105.80676762669	1053.89222375787	418.691283069779	399.688734722325	1077	1035	418	430
ENSG00000092853	184.364781755129	1.40041	0.323606841318662	4.32751460209328	1.50801350639265e-05	8.53071e-05	CLSPN	protein_coding	276.195005098961	258.636352497101	103.170340086572	99.457429337881	269	254	103	107
ENSG00000277791	771.377744648729	1.40053	0.254685899199211	5.49903353137061	3.81878518644876e-08	3.55315e-07	PSMB3	protein_coding	1059.60314223839	1178.11913322498	452.74751183622	395.041191295322	1032	1157	452	425
ENSG00000176261	326.078295141381	1.40067	0.286717298979218	4.88519733880968	1.0332531343191e-06	7.41627e-06	ZBTB8OS	protein_coding	504.132890347917	441.921956628905	173.286105193952	184.972228394751	491	434	173	199
ENSG00000035141	680.412957320448	1.40111	0.259654675301445	5.39606157485836	6.81195774669968e-08	6.01621e-07	FAM136A	protein_coding	1079.11133962456	895.044700176975	376.621824005351	370.873965474902	1051	879	376	399
ENSG00000034693	280.397199008405	1.40176	0.297882690506949	4.70575305925073	2.52930535432656e-06	1.67807e-05	PEX3	protein_coding	371.682497568118	441.921956628905	159.262952172476	148.721389664121	362	434	159	160
ENSG00000184281	314.126227782936	1.40209	0.309900939302303	4.52433246453612	6.05864228676343e-06	3.71581e-05	TSSC4	protein_coding	423.019859110676	488.761611018143	140.231530214759	204.491910788166	412	480	140	220
ENSG00000106399	775.507260374034	1.40249	0.257382029094618	5.44905908183445	5.0636991489058e-08	4.61193e-07	RPA3	protein_coding	1016.47975854264	1234.12306782081	438.724358814745	412.701856317936	990	1212	438	444
ENSG00000161980	585.973283403877	1.40273	0.269599544988009	5.20300619508394	1.96090330126772e-07	1.59815e-06	POLR3K	protein_coding	752.605720213896	947.99387470394	336.55567251542	306.73786618225	733	931	336	330
ENSG00000173011	321.69816326036	1.403	0.289570149455228	4.84510427462983	1.26545199057117e-06	8.91896e-06	TADA2B	protein_coding	475.383967884085	458.214010329509	193.319180938917	159.87549388893	463	450	193	172
ENSG00000136930	473.995883643349	1.40458	0.294967795876634	4.7618111308053	1.91863208017652e-06	1.30299e-05	PSMB7	protein_coding	551.36326296707	824.785218593117	261.4316384718	258.40341454141	537	810	261	278
ENSG00000163611	391.050727757015	1.40571	0.289218646538481	4.86037581048249	1.17163124053662e-06	8.3286e-06	SPICE1	protein_coding	630.422799742609	505.053664718748	235.388640003345	193.337806563357	614	496	235	208
ENSG00000092020	294.954490912569	1.40728	0.293659476915305	4.79222803947314	1.64939272698249e-06	1.13392e-05	PPP2R3C	protein_coding	435.340825880889	421.556889503149	147.243106725496	175.677141540743	424	414	147	189
ENSG00000126016	303.73782030078	1.40799	0.28690095799626	4.90759838080917	9.21984101154335e-07	6.66851e-06	AMOT	protein_coding	445.608298189401	436.830689847466	164.271221108717	168.241072057537	434	429	164	181
ENSG00000134909	890.420211544659	1.40931	0.272148369593442	5.17844866576508	2.23738620211094e-07	1.80359e-06	ARHGAP32	protein_coding	1506.23818765864	1081.38506437764	450.744204261724	523.313389880626	1467	1062	450	563
ENSG00000163069	402.642720643798	1.40991	0.286190365267899	4.92648868862024	8.37204564373416e-07	6.11086e-06	SGCB	protein_coding	510.293373733024	659.828174874493	230.380371067103	210.068962900571	497	648	230	226
ENSG00000125835	2022.60549922074	1.41003	0.23319181662706	6.04665006136457	1.47888488278204e-09	1.73386e-08	SNRPB	protein_coding	2837.92934607259	3040.50452187537	1067.76293720666	1144.22519172833	2764	2986	1066	1231
ENSG00000117620	977.267010402088	1.41028	0.249620260906664	5.64971579379315	1.60713321744618e-08	1.58288e-07	SLC35A3	protein_coding	1541.14759350758	1299.29128262323	524.866584518096	543.762580959443	1501	1276	524	585
ENSG00000198133	240.431736043686	1.41087	0.324534952064607	4.34737096892533	1.37779075263517e-05	7.8585e-05	TMEM229B	protein_coding	308.024169255346	391.009288814515	111.183570384559	151.509915720323	300	384	111	163
ENSG00000109881	728.752755615675	1.41139	0.250688464004438	5.63005844931516	1.80148562056584e-08	1.75592e-07	CCDC34	protein_coding	1061.65663670009	1056.94698382673	384.635054303338	411.772347632535	1034	1038	384	443
ENSG00000160325	345.379016922928	1.41384	0.294371220845377	4.80290808885433	1.56377677403874e-06	1.08116e-05	CACFD1	protein_coding	441.501309265996	563.094106027153	174.2877589812	202.632893417365	430	553	174	218
ENSG00000085382	231.421466895656	1.41421	0.315138261613613	4.48759987403832	7.20300477170925e-06	4.33921e-05	HACE1	protein_coding	377.842980953225	295.293473323462	125.206723406034	127.342689899904	368	290	125	137
ENSG00000107929	856.930347663882	1.41425	0.254536425087016	5.55616256850439	2.75770047974726e-08	2.61646e-07	LARP4B	protein_coding	1317.31669718203	1175.06437315612	506.836816347627	428.503503969749	1283	1154	506	461
ENSG00000181991	250.916587691987	1.415	0.299974134494131	4.71708412212793	2.39248785508867e-06	1.59445e-05	MRPS11	protein_coding	352.174300181946	377.771995182773	135.223261278517	138.496794124713	343	371	135	149
ENSG00000162782	249.400597546124	1.41583	0.321321595614119	4.4062591706358	1.05171118214895e-05	6.14949e-05	TDRD5	protein_coding	309.050916486197	416.46562272171	151.24972187449	120.836129102098	301	409	151	130
ENSG00000198858	687.53141420561	1.41605	0.258760777661166	5.47244609725028	4.43865790929582e-08	4.084e-07	R3HDM4	protein_coding	1071.92410900861	928.647060934472	353.583786898641	395.970699980722	1044	912	353	426
ENSG00000109919	1886.4943284618	1.41624	0.244569893690813	5.79074806280379	7.00736204644561e-09	7.33081e-08	MTCH2	protein_coding	3057.65325347474	2431.58901481526	1028.69843950398	1028.03660605324	2978	2388	1027	1106
ENSG00000106245	837.894284365657	1.41769	0.247624288927492	5.72518312979756	1.03322225472229e-08	1.05012e-07	BUD31	protein_coding	1241.33740209905	1197.46594699445	438.724358814745	474.049429554386	1209	1176	438	510
ENSG00000172086	1118.00910499452	1.41806	0.248188086795451	5.71364083792368	1.10584270304189e-08	1.11953e-07	KRCC1	protein_coding	1694.1329309044	1559.96414183291	662.09315337111	555.846193869652	1650	1532	661	598
ENSG00000156172	172.466773723956	1.41883	0.330547125794081	4.29235404429811	1.76788759182348e-05	9.86594e-05	C8orf37	protein_coding	260.793796636193	241.326045440208	90.1488408523448	97.5984119670795	254	237	90	105
ENSG00000261236	199.502147035987	1.41928	0.325427672378728	4.3612891173401	1.29298379058194e-05	7.41772e-05	BOP1	protein_coding	311.1044109479	269.837139416267	97.1604173630827	119.906620416698	303	265	97	129
ENSG00000146670	244.721473266429	1.41934	0.305011002700465	4.65339631144212	3.26511828379817e-06	2.12469e-05	CDCA5	protein_coding	330.612608334072	381.845008607924	137.226568853014	129.201707270705	322	375	137	139
ENSG00000185480	475.537106537714	1.41988	0.270914629275947	5.24107901723297	1.59640331575734e-07	1.31716e-06	PARPBP	protein_coding	701.268358671339	683.248002069113	282.466368004014	235.165697406391	683	671	282	253
ENSG00000113643	1178.64389235386	1.42127	0.240628160679539	5.90649472373217	3.49463483496636e-09	3.84447e-08	RARS	protein_coding	1766.00523706399	1666.88074424313	618.020386732186	663.66920137614	1720	1637	617	714
ENSG00000198763	32375.4595055117	1.4221	0.31761151444002	4.4774887380803	7.55262104652242e-06	4.53004e-05	MT-ND2	protein_coding	64163.4879503503	30145.3906129003	16517.2709517241	18675.688507072	62492	29605	16490	20092
ENSG00000104853	937.485445422302	1.42223	0.246376600062867	5.77256589388394	7.80733969762449e-09	8.11031e-08	CLPTM1	protein_coding	1363.52032257033	1367.51425749451	479.792164091924	539.115037532439	1328	1343	479	580
ENSG00000105197	227.436924803437	1.42227	0.30785177346529	4.61997345936709	3.83789134826237e-06	2.46027e-05	TIMM50	protein_coding	321.371883256411	341.114874356412	129.213338555027	118.047603045896	313	335	129	127
ENSG00000168438	580.509008069121	1.4225	0.272926787997645	5.21201427196272	1.86801174109171e-07	1.52544e-06	CDC40	protein_coding	961.035408076681	730.087656458351	319.5275581322	311.385409609253	936	717	319	335
ENSG00000108883	457.235138024788	1.42254	0.269021010280701	5.28785261658035	1.23760629545612e-07	1.04444e-06	EFTUD2	protein_coding	629.396052511758	702.594815838581	253.418408173814	243.531275574998	613	690	253	262
ENSG00000143819	379.643647740484	1.42552	0.281238942200493	5.0687179142898	4.00504270964881e-07	3.07747e-06	EPHX1	protein_coding	595.51339389367	511.163184856475	195.322488513414	216.575523698376	580	502	195	233
ENSG00000183137	226.678567927685	1.42644	0.33113665311216	4.3076935929703	1.6496569230984e-05	9.27366e-05	CEP57L1	protein_coding	384.003464338332	276.964912910281	108.178609022814	137.567285439312	374	272	108	148
ENSG00000124145	2755.73546475613	1.42668	0.256833599273588	5.55488226041278	2.77798945257002e-08	2.6333e-07	SDC4	protein_coding	4716.8767785302	3317.46943478565	1461.41287559523	1527.18277011344	4594	3258	1459	1643
ENSG00000111206	270.591959043821	1.42718	0.303199176597164	4.70706887756956	2.51304016179363e-06	1.66781e-05	FOXM1	protein_coding	358.334783567053	430.721169709739	136.224915065765	157.086967832728	349	423	136	169
ENSG00000101574	249.631811349007	1.42875	0.301034257307844	4.74612222760662	2.07353441007138e-06	1.39537e-05	METTL4	protein_coding	365.522014183011	362.498194838456	142.234837789255	128.272198585304	356	356	142	138
ENSG00000058262	591.54555420722	1.42956	0.310548796428992	4.60333761789719	4.15773394487269e-06	2.6351e-05	SEC61A1	protein_coding	1080.13808685541	645.572627886464	284.46967557851	356.00182650849	1052	634	284	383
ENSG00000156469	201.863253874935	1.42997	0.322319052526615	4.43649967658349	9.14334723945265e-06	5.39194e-05	MTERF3	protein_coding	276.195005098961	312.603780380354	119.196800682545	99.457429337881	269	307	119	107
ENSG00000139180	546.343618447681	1.42998	0.260198134837723	5.49572792034931	3.89102032471137e-08	3.61062e-07	NDUFA9	protein_coding	776.220906523473	817.657445099102	288.476290727503	303.019831440647	756	803	288	326
ENSG00000142945	305.300823255247	1.43061	0.329788781643988	4.33796530593701	1.43807848369049e-05	8.17307e-05	KIF2C	protein_coding	334.719597257476	555.966332533138	175.289412768448	155.227950461926	326	546	175	167
ENSG00000143575	1110.78611773909	1.43234	0.251143833637316	5.70326411336367	1.17534651095521e-08	1.1841e-07	HAX1	protein_coding	1462.08805673204	1779.90686679107	570.942658731517	630.206888701713	1424	1748	570	678
ENSG00000165156	1792.12287783832	1.43237	0.257318581812063	5.56653368346465	2.59856569242509e-08	2.47456e-07	ZHX1	protein_coding	3042.25204501197	2188.22646266248	980.619057716061	957.393945962779	2963	2149	979	1030
ENSG00000146587	591.384863887968	1.43295	0.259473877169728	5.52251659655883	3.34178221483331e-08	3.1347e-07	RBAK	protein_coding	901.484068687314	824.785218593117	306.506058897972	332.764109373471	878	810	306	358
ENSG00000174446	366.090522743517	1.43398	0.298509017869083	4.80381124729685	1.55673591189363e-06	1.07666e-05	SNAPC5	protein_coding	443.554803727699	625.207560760708	201.332411236903	194.267315248758	432	614	201	209
ENSG00000159079	577.397196381178	1.43421	0.27496425513525	5.21597102935225	1.82856755950058e-07	1.49559e-06	C21orf59	protein_coding	907.644552072421	777.945564203878	352.582133111393	271.416536137021	884	764	352	292
ENSG00000105058	714.679474084929	1.43474	0.256621635239644	5.59087311865385	2.2593063482378e-08	2.17147e-07	FAM32A	protein_coding	1048.30892269903	1038.61842341355	352.582133111393	419.208417115741	1021	1020	352	451
ENSG00000119787	343.700712249596	1.43483	0.292748896929192	4.90122578167479	9.52405208723487e-07	6.86216e-06	ATL2	protein_coding	566.764471429837	436.830689847466	185.305950640931	185.901737080151	552	429	185	200
ENSG00000105556	201.823040050612	1.43521	0.333429379173241	4.3043973789703	1.67440883481855e-05	9.38966e-05	MIER2	protein_coding	343.960322335137	245.399058865359	109.180262810062	108.752516191889	335	241	109	117
ENSG00000113732	2026.28961128248	1.43898	0.28233363143369	5.09675275645029	3.45529126406095e-07	2.68551e-06	ATP6V0E1	protein_coding	2232.14847987041	3689.13190983069	1051.73647661069	1132.14157881812	2174	3623	1050	1218
ENSG00000102172	1215.88811684065	1.442	0.321121872206566	4.49051279359277	7.10519069955514e-06	4.28402e-05	SMS	protein_coding	2384.10707003638	1170.99135973097	654.079923073124	654.374114522133	2322	1150	653	704
ENSG00000110536	265.735515257459	1.44227	0.296679176666486	4.86136616343668	1.16578386535229e-06	8.28989e-06	PTPMT1	protein_coding	386.056958800034	391.009288814515	136.224915065765	149.650898349522	376	384	136	161
ENSG00000163918	570.554185770054	1.44271	0.309021121285763	4.66865121993807	3.0318357756029e-06	1.98474e-05	RFC4	protein_coding	1054.46940608414	614.006773841542	300.496136174483	313.244426980055	1027	603	300	337
ENSG00000169223	987.778244576084	1.44323	0.262945696224745	5.4887037067641	4.04894139287051e-08	3.74708e-07	LMAN2	protein_coding	1240.31065486819	1648.55218382995	500.826893624138	561.423245982057	1208	1619	500	604
ENSG00000151806	459.971542269192	1.44441	0.266242932996625	5.42516490264169	5.79010596666053e-08	5.19803e-07	GUF1	protein_coding	664.305458360697	681.211495356537	243.401870301331	250.967345058204	647	669	243	270
ENSG00000168288	2323.14495598344	1.44555	0.257143566502114	5.62156503044983	1.89235238087695e-08	1.83929e-07	MMADHC	protein_coding	2842.036334996	3954.89603582181	1315.17142265699	1180.47603045896	2768	3884	1313	1270
ENSG00000176871	778.071721984333	1.44694	0.252634644145294	5.72741429564057	1.01972924490432e-08	1.03794e-07	WSB2	protein_coding	1123.26147055116	1153.68105267408	447.739242899979	387.605121812116	1094	1133	447	417
ENSG00000158615	963.123070819657	1.44795	0.268092684173692	5.40093009127866	6.62962600028527e-08	5.87776e-07	PPP1R15B	protein_coding	1279.32704964054	1539.59907470715	592.979042050979	440.587116879959	1246	1512	592	474
ENSG00000175274	4329.34182256423	1.45114	0.224872078155247	6.45320070874522	1.0951216399603e-10	1.54054e-09	TP53I11	protein_coding	6350.43162281439	6329.46286268496	2350.8814386717	2286.59136608586	6185	6216	2347	2460
ENSG00000196976	792.964317232818	1.45227	0.324677241259824	4.47295068955907	7.71475726998271e-06	4.61873e-05	LAGE3	protein_coding	776.220906523473	1546.72684820117	416.687975495283	432.221538711352	756	1519	416	465
ENSG00000171466	553.795357578401	1.45404	0.286686494561813	5.07188790881603	3.93888385774247e-07	3.03114e-06	ZNF562	protein_coding	961.035408076681	661.864681587069	286.472983153007	305.808357496849	936	650	286	329
ENSG00000106049	444.508945652108	1.45495	0.300453445995745	4.84250212740591	1.28214262546191e-06	9.02121e-06	HIBADH	protein_coding	531.855065580898	770.817790709863	263.434946046296	211.927980271373	518	757	263	228
ENSG00000003056	677.136631943332	1.45714	0.290853029147585	5.00989336416914	5.44602031272227e-07	4.09798e-06	M6PR	protein_coding	1212.58847963521	772.854297422439	360.595363409379	362.508387306295	1181	759	360	390
ENSG00000149084	1101.53745978332	1.45782	0.26582555292857	5.48412162768724	4.15528822066817e-08	3.84283e-07	HSD17B12	protein_coding	1874.84044353421	1355.29521721906	622.027001881179	553.987176498851	1826	1331	621	596
ENSG00000174197	402.98903241527	1.45811	0.300785279760377	4.84768229140709	1.24912234964484e-06	8.81285e-06	MGA	protein_coding	702.29510590219	479.597330811553	202.334065024152	227.729627923185	684	471	202	245
ENSG00000164978	182.384832335681	1.45847	0.32802888906923	4.4461494821276	8.74231267788694e-06	5.17462e-05	NUDT2	protein_coding	287.489224638323	247.435565577935	95.1571097885861	99.457429337881	280	243	95	107
ENSG00000109133	1921.77681109651	1.45857	0.259511639238684	5.62042321575007	1.90490240297073e-08	1.85062e-07	TMEM33	protein_coding	2358.4383892651	3277.75755389042	1089.79932052612	961.111980704382	2297	3219	1088	1034
ENSG00000143502	412.939950572268	1.45949	0.274390705765321	5.31903919846929	1.04316661355978e-07	8.90522e-07	SUSD4	protein_coding	566.764471429837	644.554374530176	217.358871832876	223.082084496182	552	633	217	240
ENSG00000122033	578.822315966518	1.45961	0.271128458446515	5.38346005041347	7.30674701980098e-08	6.40672e-07	MTIF3	protein_coding	937.420221767104	760.635257146986	284.46967557851	332.764109373471	913	747	284	358
ENSG00000125863	552.196134226659	1.46058	0.263867989855836	5.53525934374854	3.10768169300769e-08	2.92705e-07	MKKS	protein_coding	751.578972983045	868.570112913492	287.474636940255	301.160814069845	732	853	287	324
ENSG00000198740	1257.44789487079	1.46207	0.257059879092984	5.68767351977201	1.2878172403973e-08	1.28987e-07	ZNF652	protein_coding	2108.93881216827	1581.34746231495	685.13119047782	654.374114522133	2054	1553	684	704
ENSG00000143228	874.810075160043	1.4621	0.255023307244503	5.73321968611534	9.85418637223611e-09	1.00499e-07	NUF2	protein_coding	1384.05526718736	1183.21040000642	498.823586049641	433.151047396753	1348	1162	498	466
ENSG00000170113	465.402299873461	1.46225	0.270002701091826	5.41569409653248	6.10514026112817e-08	5.45012e-07	NIPA1	protein_coding	654.037986052185	711.759096045171	263.434946046296	232.377171350189	637	699	263	250
ENSG00000117280	602.901745797067	1.46227	0.26748355242186	5.46677995132144	4.58284387743644e-08	4.20358e-07	RAB29	protein_coding	811.130312372412	958.176408266818	348.5755179624	293.724744586639	790	941	348	316
ENSG00000164830	2285.08919674498	1.46275	0.232426748054211	6.29339435702426	3.10597918092469e-10	4.08336e-09	OXR1	protein_coding	3287.6446331854	3419.29477041443	1277.10857874155	1156.30880463854	3202	3358	1275	1244
ENSG00000156675	1937.62910660658	1.46285	0.234640210955802	6.23442467300741	4.53441451347507e-10	5.78131e-09	RAB11FIP1	protein_coding	2991.94143070026	2695.3166340938	1054.74143797243	1008.51692365982	2914	2647	1053	1085
ENSG00000106105	665.618042710279	1.46588	0.262483735435457	5.58465618268367	2.34162999112978e-08	2.24642e-07	GARS	protein_coding	1080.13808685541	874.679633051219	352.582133111393	355.072317823089	1052	859	352	382
ENSG00000146676	1206.12317205632	1.46599	0.250932851712114	5.8421412269984	5.15340876996905e-09	5.53971e-08	PURB	protein_coding	1922.07081615336	1620.04108985389	692.142766988558	590.238015229481	1872	1591	691	635
ENSG00000143891	235.691568748474	1.46798	0.31203262997009	4.70456569533907	2.54406938280144e-06	1.6857e-05	GALM	protein_coding	380.923222645778	311.585527024066	119.196800682545	131.060724641507	371	306	119	141
ENSG00000133056	242.448585552395	1.46831	0.323703694704805	4.53597766398711	5.73372485644542e-06	3.53435e-05	PIK3C2B	protein_coding	302.890433101091	409.337849227695	143.236491576503	114.329568304293	295	402	143	123
ENSG00000106086	175.014333850257	1.47142	0.333016908638494	4.41845151504529	9.94105747512514e-06	5.83575e-05	PLEKHA8	protein_coding	274.141510637258	240.30779208392	99.1637249375792	86.4443077422704	267	236	99	93
ENSG00000135316	4714.18271662243	1.47408	0.229276402040819	6.42925911767566	1.28227383181012e-10	1.77723e-09	SYNCRIP	protein_coding	6521.89841036653	7343.6432055476	2577.25519458981	2413.93405598577	6352	7212	2573	2597
ENSG00000092621	321.33622037892	1.47503	0.295266760848844	4.99558803360026	5.86567581781628e-07	4.38664e-06	PHGDH	protein_coding	415.832628494718	529.491745269655	165.272874895965	174.747632855342	405	520	165	188
ENSG00000125885	407.436413453892	1.47573	0.27671971470453	5.3329465777756	9.66317472571028e-08	8.27992e-07	MCM8	protein_coding	646.850755436227	551.893319107987	215.355564258379	215.646015012976	630	542	215	232
ENSG00000093144	532.239087115597	1.47595	0.264495133518262	5.58025164265778	2.40170859461958e-08	2.29873e-07	ECHDC1	protein_coding	728.99053390432	837.00425886857	279.461406642269	283.500149047231	710	822	279	305
ENSG00000241468	657.675076033012	1.47638	0.277877188854419	5.31306738996806	1.07795151078381e-07	9.17944e-07	ATP5J2	protein_coding	812.157059603263	1123.13345198544	324.535827068441	370.873965474902	791	1103	324	399
ENSG00000136261	1557.52189244623	1.4797	0.238050030029158	6.21592712680972	5.10224806406019e-10	6.4536e-09	BZW2	protein_coding	2159.24942647998	2426.49774803382	839.385873714055	804.954521557055	2103	2383	838	866
ENSG00000165271	189.049632160424	1.47988	0.341602728156294	4.33216929288571	1.47647339944066e-05	8.36143e-05	NOL6	protein_coding	328.559113872369	228.088751808467	99.1637249375792	100.386938023282	320	224	99	108
ENSG00000111906	271.343274817359	1.48118	0.307160501230586	4.82217185555233	1.42003516699051e-06	9.90721e-06	HDDC2	protein_coding	346.013816796839	453.12274354807	141.233184002007	145.003354922518	337	445	141	156
ENSG00000175707	238.461117137983	1.48128	0.335597513684552	4.41385690616064	1.01545090750398e-05	5.95093e-05	KDF1	protein_coding	361.415025259606	341.114874356412	95.1571097885861	156.157459147327	352	335	95	168
ENSG00000105699	453.300432317534	1.48137	0.271196554885537	5.46236263037766	4.69839078239899e-08	4.30575e-07	LSR	protein_coding	641.717019281971	693.430535631991	223.368794556365	254.685379799807	625	681	223	274
ENSG00000006712	350.507877013675	1.48223	0.282379760569735	5.24908130451272	1.52859604029125e-07	1.26525e-06	PAF1	protein_coding	496.945659731959	535.601265407382	174.2877589812	195.196823934159	484	526	174	210
ENSG00000167112	590.731216839883	1.48371	0.28558057461034	5.19543351783596	2.04243318383543e-07	1.66067e-06	TRUB2	protein_coding	1033.93446146711	706.667829263732	303.501097536227	318.82147909246	1007	694	303	343
ENSG00000155868	252.254426496052	1.48455	0.301033831696628	4.93150244368804	8.15995469189549e-07	5.96025e-06	MED7	protein_coding	366.548761413862	376.753741826485	140.231530214759	125.483672529102	357	370	140	135
ENSG00000176410	289.663196465617	1.4862	0.296968231619555	5.00456678243643	5.59877999143194e-07	4.20223e-06	DNAJC30	protein_coding	450.742034343657	403.228329089968	139.22987642751	165.452546001335	439	396	139	178
ENSG00000120159	823.504957629328	1.48671	0.247852549337251	5.99837348478801	1.99303707193738e-09	2.29504e-08	CAAP1	protein_coding	1255.71186333096	1172.00961308726	438.724358814745	427.573995284348	1223	1151	438	460
ENSG00000144034	602.688704463737	1.48684	0.282789049545239	5.25776982649298	1.45812860331867e-07	1.21274e-06	TPRKB	protein_coding	727.963786673468	1048.80095697643	323.534173281193	310.455900923853	709	1030	323	334
ENSG00000170584	833.190660759031	1.48725	0.261378015072509	5.69005256959259	1.27000267167717e-08	1.27326e-07	NUDCD2	protein_coding	1146.87665686074	1309.47381618611	488.807048177158	387.605121812116	1117	1286	488	417
ENSG00000171202	381.84138437799	1.48756	0.275449034749726	5.40050695381453	6.64528351762921e-08	5.88912e-07	TMEM126A	protein_coding	571.898207584093	553.929825820562	206.340680173145	195.196823934159	557	544	206	210
ENSG00000178988	1047.72502452764	1.48761	0.252150557326476	5.89970233326938	3.64157954089817e-09	3.98494e-08	MRFAP1L1	protein_coding	1702.34690875121	1386.86107126398	570.942658731517	530.749459363832	1658	1362	570	571
ENSG00000165671	1016.64179463806	1.48808	0.250079018610649	5.95043564734075	2.67429706084159e-09	3.01576e-08	NSD1	protein_coding	1625.34086643738	1372.60552427595	511.845085283869	556.775702555053	1583	1348	511	599
ENSG00000116898	292.841258973752	1.49313	0.300053138274896	4.97620298735649	6.48436484922022e-07	4.8128e-06	MRPS15	protein_coding	479.490956807489	384.899768676788	145.239799151	161.734511259732	467	378	145	174
ENSG00000115364	459.537796299707	1.49451	0.284293551375458	5.25692204799579	1.46486365888834e-07	1.21737e-06	MRPL19	protein_coding	779.301148216026	577.349653015182	245.405177875827	236.095206091792	759	567	245	254
ENSG00000153048	380.943034424749	1.49461	0.31384242384278	4.76229474358341	1.91403843166715e-06	1.30073e-05	CARHSP1	protein_coding	687.920644670274	436.830689847466	184.304296853683	214.716506327575	670	429	184	231
ENSG00000151353	671.637923641984	1.49676	0.257929256022179	5.80297475109459	6.51486050107073e-09	6.86416e-08	TMEM18	protein_coding	1011.34602238839	972.431955254848	323.534173281193	379.239543643509	985	955	323	408
ENSG00000173163	415.279251716553	1.49683	0.277042717663474	5.40288121068437	6.55788913380458e-08	5.82543e-07	COMMD1	protein_coding	560.60398804473	665.93769501222	213.352256683883	221.22306712538	546	654	213	238
ENSG00000169439	1348.1274439212	1.49728	0.240811950753909	6.21761711528209	5.04761397865187e-10	6.39622e-09	SDC2	protein_coding	1909.74984938315	2072.14558004567	743.22711013822	667.387236117743	1860	2035	742	718
ENSG00000101040	1488.3403301431	1.49734	0.269751204149108	5.55083610475902	2.84306536035268e-08	2.69129e-07	ZMYND8	protein_coding	2635.66014159491	1760.5600530216	777.283338904662	779.857787051235	2567	1729	776	839
ENSG00000104341	1846.55653123171	1.49774	0.28012035365678	5.34678439074355	8.95305603742061e-08	7.71618e-07	LAPTM4B	protein_coding	2076.08290078103	3378.56463616292	981.62071150331	949.957876479573	2022	3318	980	1022
ENSG00000126709	7286.27665263152	1.49813	0.232941194984402	6.43137580283448	1.26454083642069e-10	1.75618e-09	IFI6	protein_coding	10004.6250174136	11520.5184730402	3546.85606064614	4073.10705942612	9744	11314	3541	4382
ENSG00000164818	394.631864628655	1.49822	0.313445595476212	4.77982483378502	1.75447988203516e-06	1.19939e-05	DNAAF5	protein_coding	465.116495575573	700.558309126005	234.386986216096	178.465667596945	453	688	234	192
ENSG00000105953	386.327372140016	1.49897	0.286779433219826	5.22692227049084	1.72354913864559e-07	1.41417e-06	OGDH	protein_coding	628.369305280906	513.19969156905	185.305950640931	218.434541069178	612	504	185	235
ENSG00000173917	477.908170113656	1.49901	0.267723809420107	5.59907660669073	2.15496560299488e-08	2.07698e-07	HOXB2	protein_coding	695.107875286232	716.85036282661	265.438253620793	234.236188720991	677	704	265	252
ENSG00000101412	362.99629324854	1.49958	0.27921477661835	5.37069312923448	7.84345823092268e-08	6.82813e-07	E2F1	protein_coding	550.336515736219	522.363971775641	181.299335491938	197.985349990361	536	513	181	213
ENSG00000197386	360.540521041078	1.50055	0.27922838729425	5.37391956051535	7.70432382648659e-08	6.72115e-07	HTT	protein_coding	543.149285120261	522.363971775641	196.324142300662	180.324684967747	529	513	196	194
ENSG00000162757	184.017989003208	1.50123	0.325343753197333	4.61430205314361	3.94418472789382e-06	2.51671e-05	C1orf74	protein_coding	262.847291097896	281.037926335432	100.165378724828	92.0213598546749	256	276	100	99
ENSG00000139496	530.808739715306	1.50167	0.269383086976054	5.57448903816035	2.48257436576242e-08	2.37174e-07	NUP58	protein_coding	863.494421145821	705.649575907444	272.449830131531	281.641131676429	841	693	272	303
ENSG00000115761	436.324418094725	1.50384	0.294640144300799	5.10399306170789	3.32560471260561e-07	2.59784e-06	NOL10	protein_coding	763.899939753259	526.436985200792	225.372102130862	229.588645293987	744	517	225	247
ENSG00000104969	457.780522465076	1.50421	0.287592590722371	5.23035329051713	1.69186398290188e-07	1.39038e-06	SGTA	protein_coding	572.924954814944	781.000324272741	224.370448343614	252.826362429006	558	767	224	272
ENSG00000140374	1957.37543186846	1.50447	0.266916143967872	5.63649461015484	1.73546465005277e-08	1.69957e-07	ETFA	protein_coding	2360.4918837268	3428.45905062102	1100.81751218585	939.733280940165	2299	3367	1099	1011
ENSG00000135372	657.821328137541	1.50482	0.300683290603096	5.00468252944596	5.59541703016145e-07	4.20123e-06	NAT10	protein_coding	1213.61522686606	732.124163170927	329.544096004683	356.00182650849	1182	719	329	383
ENSG00000072803	662.287502712473	1.50498	0.270211997130677	5.56964174103391	2.55263658625915e-08	2.43418e-07	FBXW11	protein_coding	840.905982067095	1118.042185204	342.56559523891	347.636248339883	819	1098	342	374
ENSG00000100297	474.8063194595	1.5064	0.268373437481554	5.6130611135431	1.98778355047685e-08	1.92842e-07	MCM5	protein_coding	699.214864209636	705.649575907444	230.380371067103	263.980466653815	681	693	230	284
ENSG00000178950	513.211865069178	1.50684	0.279239898153586	5.39623805482216	6.80526432581063e-08	6.01287e-07	GAK	protein_coding	648.90424989793	869.58836626978	269.444868769786	264.909975339216	632	854	269	285
ENSG00000106780	891.913474848009	1.50855	0.2702341819687	5.58238548189753	2.37241820444137e-08	2.27385e-07	MEGF9	protein_coding	1530.88012119907	1108.87790499741	493.8153171134	434.080556082153	1491	1089	493	467
ENSG00000131467	1145.97472225137	1.51192	0.239957043720022	6.30077582790684	2.9615946747468e-10	3.91093e-09	PSME3	protein_coding	1730.0690839842	1663.82598417426	583.964157965744	606.039662881293	1685	1634	583	652
ENSG00000167862	415.323688145814	1.51256	0.283191203895827	5.34114377744743	9.23619637244962e-08	7.94367e-07	MRPL58	protein_coding	646.850755436227	583.459173152909	189.312565789924	241.672258204197	630	573	189	260
ENSG00000166908	1115.29420252512	1.51296	0.33858045691961	4.46852897672591	7.87593448683262e-06	4.70623e-05	PIP4K2C	protein_coding	1024.69373638945	2278.85101137209	612.010464008696	545.621598330244	998	2238	611	587
ENSG00000255690	728.830606220442	1.51412	0.250287988233637	6.04949871831076	1.45297220760651e-09	1.70541e-08	TRIL	protein_coding	1059.60314223839	1099.71362479082	378.625131579848	377.380526272707	1032	1080	378	406
ENSG00000111880	170.709189003946	1.51692	0.336924623740782	4.50225181047013	6.72372508572379e-06	4.07779e-05	RNGTT	protein_coding	232.044874172361	273.910152841418	94.1554560013379	82.7262730006673	226	269	94	89
ENSG00000183856	379.648427188821	1.51814	0.313801642827225	4.83789484847792	1.31221526487021e-06	9.22026e-06	IQGAP3	protein_coding	682.786908516018	442.940209985192	176.291066555696	216.575523698376	665	435	176	233
ENSG00000105254	1479.22810240793	1.51973	0.242077771316102	6.27787626150864	3.43228894006697e-10	4.46975e-09	TBCB	protein_coding	2375.89309218957	2011.0503786684	774.278377542917	755.690561230815	2314	1975	773	813
ENSG00000115539	172.444715821277	1.52012	0.337113816819565	4.50921167188967	6.50689620742516e-06	3.96721e-05	PDCL3	protein_coding	283.382235714919	228.088751808467	88.1455332778482	90.1623424838734	276	224	88	97
ENSG00000162063	159.137037620418	1.5217	0.346734659473605	4.38866994284526	1.14045997971238e-05	6.61051e-05	CCNF	protein_coding	212.536676786189	259.654605853389	75.1240340436206	89.2328337984726	207	255	75	96
ENSG00000246695	285.882145598802	1.5221	0.317375274618953	4.79589293152361	1.61951771476059e-06	1.11635e-05	RASSF8-AS1	antisense_RNA	502.079395886215	346.206141137851	137.226568853014	158.016476518129	489	340	137	170
ENSG00000148773	1790.87646929055	1.52366	0.242204049882429	6.29081140659076	3.15810827871185e-10	4.14364e-09	MKI67	protein_coding	2918.01563007898	2396.96840070148	912.506600183179	936.015246198562	2842	2354	911	1007
ENSG00000104412	1052.61061421445	1.52409	0.25476751470051	5.98228887775357	2.20023601154475e-09	2.51544e-08	EMC2	protein_coding	1380.9750254948	1743.24974596471	523.864930730848	562.352754667458	1345	1712	523	605
ENSG00000100263	165.265176303737	1.52502	0.338637708032386	4.50339754096742	6.68756168231371e-06	4.06061e-05	RHBDD3	protein_coding	224.857643556403	265.764125991115	82.1356105543586	88.3033251130719	219	261	82	95
ENSG00000151690	623.205458814097	1.52662	0.263026249409139	5.80404909381288	6.47323097034265e-09	6.83073e-08	MFSD6	protein_coding	887.109607455397	963.267675048257	350.578825536896	291.865727215838	864	946	350	314
ENSG00000130348	220.648780487376	1.52772	0.317331549043366	4.81426435733896	1.47743122772422e-06	1.02627e-05	QRSL1	protein_coding	303.917180331942	351.29740791929	124.205069618786	103.175464079484	296	345	124	111
ENSG00000146731	2778.50868987088	1.52845	0.227959592185053	6.70491554444953	2.0152288674442e-11	3.20285e-10	CCT6A	protein_coding	4078.24000094079	4174.83876077997	1444.38476121201	1416.57123655075	3972	4100	1442	1524
ENSG00000198786	27063.7342606836	1.52862	0.299507206839904	5.10377863868004	3.32937697343376e-07	2.59905e-06	MT-ND5	protein_coding	52774.8076657493	27616.0492758814	13088.6100379732	14775.4700631304	51400	27121	13067	15896
ENSG00000159166	330.317142128849	1.52942	0.292662276097504	5.22589833243088	1.73311575107584e-07	1.42054e-06	LAD1	protein_coding	477.437462345787	504.03541136246	149.246414299993	190.549280507155	465	495	149	205
ENSG00000131941	274.340510475704	1.52975	0.29773739838122	5.13792138679069	2.77794038917104e-07	2.20245e-06	RHPN2	protein_coding	414.805881263866	400.173569021105	152.251375661738	130.131215956106	404	393	152	140
ENSG00000182054	1488.80694357336	1.53061	0.28285533985057	5.41129535555608	6.25704718576247e-08	5.5737e-07	IDH2	protein_coding	1684.89220582674	2739.10152841418	740.222148776475	791.011891276044	1641	2690	739	851
ENSG00000198056	217.387855846151	1.53097	0.326200411463051	4.6933306078054	2.6879256855086e-06	1.77477e-05	PRIM1	protein_coding	284.40898294577	361.479941482168	124.205069618786	99.457429337881	277	355	124	107
ENSG00000162889	3643.42885424285	1.53184	0.259953172090661	5.8927348968367	3.79855557735448e-09	4.14575e-08	MAPKAPK2	protein_coding	4388.31766465783	6440.45247852033	1819.00327764287	1925.94199615037	4274	6325	1816	2072
ENSG00000132356	378.969068480339	1.53226	0.296633731524192	5.16550962835243	2.39784683928058e-07	1.92395e-06	PRKAA1	protein_coding	625.289063588353	500.980651293597	221.365486981869	168.241072057537	609	492	221	181
ENSG00000082497	2029.06164994278	1.53354	0.232469877938242	6.59671670916442	4.20362888700305e-11	6.31246e-10	SERTAD4	protein_coding	2983.72745285345	3048.65054872567	1082.78774401539	1001.08085417661	2906	2994	1081	1077
ENSG00000171865	515.277920847386	1.53387	0.264942295175517	5.78943876936653	7.06219950741897e-09	7.38444e-08	RNASEH1	protein_coding	811.130312372412	720.923376251761	260.429984684552	268.628010080819	790	708	260	289
ENSG00000106305	452.854564871776	1.53514	0.287674902069406	5.33636838052451	9.4826649186312e-08	8.14211e-07	AIMP2	protein_coding	564.710976968135	782.018577629029	231.382024854352	233.30668003559	550	768	231	251
ENSG00000076382	267.622335442891	1.53529	0.31856744972813	4.81935607205055	1.44022308907469e-06	1.00413e-05	SPAG5	protein_coding	325.478872179816	470.433050604963	134.221607491269	140.355811495514	317	462	134	151
ENSG00000147669	2265.27962844524	1.53814	0.238740164624161	6.44272074378756	1.17350501305908e-10	1.64633e-09	POLR2K	protein_coding	3115.1510984024	3624.98194838456	1226.02423559189	1094.96123140209	3034	3560	1224	1178
ENSG00000103423	586.347909930486	1.53995	0.278689605494742	5.52567187495492	3.28227070097511e-08	3.08027e-07	DNAJA3	protein_coding	733.097522827724	1012.14383615007	292.482905876496	307.66737486765	714	994	292	331
ENSG00000111726	585.77710297372	1.5419	0.282679647184909	5.4545772173594	4.90895001727903e-08	4.48283e-07	CMAS	protein_coding	717.696314364957	1026.3993831381	302.499443748979	296.513270642841	699	1008	302	319
ENSG00000149809	488.699488789867	1.54374	0.26875893058283	5.74394819747095	9.24940949064492e-09	9.50338e-08	TM7SF2	protein_coding	673.546183438357	782.018577629029	246.406831663076	252.826362429006	656	768	246	272
ENSG00000114125	1331.32735853538	1.54575	0.24672063405883	6.26517301411748	3.72411686206695e-10	4.81946e-09	RNF7	protein_coding	2169.51689878849	1797.21717384796	653.078269285875	705.497092219174	2113	1765	652	759
ENSG00000134709	1195.430047691	1.54577	0.248496518436583	6.22049851279183	4.95577764720912e-10	6.29527e-09	HOOK1	protein_coding	1954.9267275406	1606.80379622215	626.033617030172	593.956049971084	1904	1578	625	639
ENSG00000241127	472.974260817081	1.54608	0.279425113539773	5.53308933688192	3.14639110295923e-08	2.95947e-07	YAE1D1	protein_coding	613.99484404899	795.255871260771	248.410139237572	234.236188720991	598	781	248	252
ENSG00000113013	2465.48502234322	1.54616	0.232963981346523	6.63690177465278	3.20344962335822e-11	4.91393e-10	HSPA9	protein_coding	3899.58598277268	3446.7876110342	1269.09534844356	1246.47114712241	3798	3385	1267	1341
ENSG00000071462	424.57519295472	1.5476	0.281580432334636	5.49613142474545	3.88213234108315e-08	3.60561e-07	BUD23	protein_coding	708.455589287297	556.984585889426	215.355564258379	217.505032383777	690	547	215	234
ENSG00000133398	783.117066093034	1.54884	0.255351815529134	6.06552610490751	1.31522404659756e-09	1.56144e-08	MED10	protein_coding	1081.16483408627	1253.46988159028	378.625131579848	419.208417115741	1053	1231	378	451
ENSG00000083720	309.43398536861	1.5498	0.318182701309511	4.87079610863147	1.11149491544015e-06	7.9393e-06	OXCT1	protein_coding	367.575508644713	554.94807917685	169.279490044959	145.932863607919	358	545	169	157
ENSG00000186205	309.857580381518	1.54986	0.302542578946645	5.12278095934837	3.01062013569885e-07	2.37058e-06	MARC1	protein_coding	529.801571119196	394.064048883378	161.266259746972	154.298441776526	516	387	161	166
ENSG00000138095	1852.98049192125	1.55135	0.233709976246904	6.63790764408275	3.18167101719284e-11	4.88415e-10	LRPPRC	protein_coding	2863.59802684387	2662.73252669259	962.589289545592	923.002124602951	2789	2615	961	993
ENSG00000089818	536.884498402967	1.55226	0.264254979820217	5.87409684808648	4.25154778600727e-09	4.60373e-08	NECAP1	protein_coding	820.371037450072	781.000324272741	291.481252089248	254.685379799807	799	767	291	274
ENSG00000137804	1759.63952339497	1.55478	0.235054520337029	6.61455111559988	3.72680869413711e-11	5.64973e-10	NUSAP1	protein_coding	2702.39871160024	2548.68815078836	929.534714566399	857.936516624898	2632	2503	928	923
ENSG00000136122	142.145122412054	1.5568	0.357371906716386	4.35623476055143	1.32318859663126e-05	7.5763e-05	BORA	protein_coding	201.242457246826	222.997485027028	81.1339567671103	63.2065906072515	196	219	81	68
ENSG00000147874	284.01140952652	1.55767	0.300901198425593	5.17668294048352	2.25865572841598e-07	1.82003e-06	HAUS6	protein_coding	470.250231729829	377.771995182773	140.231530214759	147.79188097872	458	371	140	159
ENSG00000185515	907.440867391368	1.55874	0.245123659164069	6.35898170503514	2.03095592086621e-10	2.74325e-09	BRCC3	protein_coding	1393.29599226502	1316.60158968012	459.759088346958	460.106799273375	1357	1293	459	495
ENSG00000143797	1719.02964321864	1.55981	0.248337545710345	6.28099914190901	3.36403999001182e-10	4.38916e-09	MBOAT2	protein_coding	2889.26670761515	2245.2486506146	873.442102480496	868.161112164307	2814	2205	872	934
ENSG00000248360	461.307534574827	1.5607	0.268913140003026	5.80373284155637	6.48545843147084e-09	6.84014e-08	LINC00504	lincRNA	656.091480513888	721.941629608049	240.396908939586	226.800119237785	639	709	240	244
ENSG00000101417	842.302212551348	1.5622	0.249380078114107	6.2643438055593	3.74398620780266e-10	4.8361e-09	PXMP4	protein_coding	1321.42368610544	1195.42944028188	438.724358814745	413.631365003337	1287	1174	438	445
ENSG00000147592	561.439057724079	1.56628	0.266449199485706	5.87834825275167	4.1438042816901e-09	4.49883e-08	LACTB2	protein_coding	813.183806834114	865.515352844629	310.512674046965	256.544397170609	792	850	310	276
ENSG00000170006	258.276678508195	1.5681	0.319899678162317	4.90185410490606	9.49363339718426e-07	6.84262e-06	TMEM154	protein_coding	454.849023267061	317.695047161793	133.219953704021	127.342689899904	443	312	133	137
ENSG00000164976	296.93224605177	1.56932	0.358363258238143	4.3791344740044	1.19151593812229e-05	6.88524e-05	KIAA1161	protein_coding	295.703202485132	592.623453359499	156.257990810731	143.144337551717	288	582	156	154
ENSG00000214357	1413.68432126309	1.56947	0.242184213534272	6.48046187760547	9.14422572937725e-11	1.30228e-09	NEURL1B	protein_coding	1945.68600246294	2283.94227815353	712.175842733524	712.93316170238	1895	2243	711	767
ENSG00000204564	200.428934346539	1.56949	0.350378284492419	4.47940150925107	7.48526182500295e-06	4.49355e-05	C6orf136	protein_coding	367.575508644713	232.161765233618	94.1554560013379	107.823007506488	358	228	94	116
ENSG00000161981	341.217008519945	1.57017	0.288734902845555	5.43810439392214	5.3850421112977e-08	4.86818e-07	SNRNP25	protein_coding	462.03625388302	559.021092602001	166.274528683214	177.536158911545	450	549	166	191
ENSG00000174842	169.892056482437	1.57271	0.352197112751928	4.46542283457851	7.99107709638018e-06	4.76952e-05	GLMN	protein_coding	299.810191408537	208.741938038999	90.1488408523448	80.8672556298658	292	205	90	87
ENSG00000108039	242.19900757297	1.57377	0.354665758533526	4.43733761293618	9.10783834940326e-06	5.37407e-05	XPNPEP1	protein_coding	259.767049405342	465.341783823524	131.216646129524	112.470550933492	253	457	131	121
ENSG00000213699	496.925588112948	1.57391	0.297239692580344	5.29507178327775	1.18969667392958e-07	1.0073e-06	SLC35F6	protein_coding	898.40382699476	589.568693290635	240.396908939586	259.332923226811	875	579	240	279
ENSG00000175893	830.02015589072	1.57482	0.260139099493415	6.05376175384138	1.4150184439281e-09	1.66653e-08	ZDHHC21	protein_coding	1379.94827826395	1105.82314492855	394.65159217582	439.657608194558	1344	1086	394	473
ENSG00000117593	386.499498109546	1.57665	0.302865431190063	5.20576650976021	1.93197447306781e-07	1.57519e-06	DARS2	protein_coding	483.597945730894	674.083721862523	216.357218045627	171.95910679914	471	662	216	185
ENSG00000176619	784.115427275159	1.57676	0.251690835674108	6.26467560873036	3.73602321051102e-10	4.83172e-09	LMNB2	protein_coding	1205.40124901926	1143.4985191112	416.687975495283	370.873965474902	1174	1123	416	399
ENSG00000137819	491.981759834633	1.5789	0.283347660127896	5.57231398512928	2.51377836160816e-08	2.39934e-07	PAQR5	protein_coding	707.428842056445	766.744777284712	286.472983153007	207.280436844369	689	753	286	223
ENSG00000124243	358.679769293554	1.58123	0.309966886403306	5.10129115990029	3.3734412418015e-07	2.62727e-06	BCAS4	protein_coding	638.636777589418	436.830689847466	161.266259746972	197.985349990361	622	429	161	213
ENSG00000131149	1462.0834989424	1.58269	0.250636315638675	6.31469482745283	2.70695106387717e-10	3.59531e-09	GSE1	protein_coding	2441.60491496405	1942.82740379712	773.276723755668	690.624953252762	2378	1908	772	743
ENSG00000105676	166.314838034593	1.58307	0.352450644366983	4.49160807941607	7.0687413506211e-06	4.26453e-05	ARMC6	protein_coding	213.56342401704	285.110939760584	93.1538022140896	73.4311861466598	208	280	93	79
ENSG00000160352	240.552954371214	1.58535	0.351046534694828	4.5160562825239	6.30019260981277e-06	3.85254e-05	ZNF714	protein_coding	459.982759421317	261.691112565964	126.208377193283	114.329568304293	448	257	126	123
ENSG00000092470	468.870413098482	1.58598	0.265860736436962	5.96546358633392	2.43940447547921e-09	2.76595e-08	WDR76	protein_coding	694.08112805538	712.777349401459	234.386986216096	234.236188720991	676	700	234	252
ENSG00000127870	733.227962017955	1.58902	0.260538940338349	6.09898423719073	1.06744594363456e-09	1.28422e-08	RNF6	protein_coding	1058.57639500754	1142.48026575491	404.668130048303	327.187057261066	1031	1122	404	352
ENSG00000141965	149.849412922509	1.59046	0.345373180676556	4.60505208308203	4.12362642940661e-06	2.61669e-05	FEM1A	protein_coding	236.151863095766	213.833204820438	74.1223802563724	75.2902035174613	230	210	74	81
ENSG00000101856	2009.44247952286	1.59109	0.24707956375926	6.43959338429826	1.19793992556346e-10	1.6772e-09	PGRMC1	protein_coding	2643.87411944172	3390.78367643837	1032.70505465297	970.40706755839	2575	3330	1031	1044
ENSG00000185043	1410.29986337955	1.59192	0.255654647756368	6.22685589991554	4.75888441759605e-10	6.04887e-09	CIB1	protein_coding	2365.62561988106	1870.53141550069	640.056770051648	764.985648084823	2304	1837	639	823
ENSG00000065600	165.401491721014	1.59195	0.336106048504616	4.73643838104397	2.17506832351172e-06	1.45943e-05	TMEM206	protein_coding	235.125115864914	261.691112565964	81.1339567671103	83.6557816860681	229	257	81	90
ENSG00000133773	937.705746138028	1.5951	0.25312090903151	6.30172501325276	2.94351060536642e-10	3.89202e-09	CCDC59	protein_coding	1547.30807689269	1270.78018864717	457.755780772462	474.978938239787	1507	1248	457	511
ENSG00000111911	766.627571326763	1.59673	0.250804469745429	6.3664444695457	1.93460295202614e-10	2.61823e-09	HINT3	protein_coding	1129.42195393627	1175.06437315612	397.656553537565	364.367404677097	1100	1154	397	392
ENSG00000170684	349.187386980909	1.59811	0.287877003171931	5.55136251702962	2.83451590681649e-08	2.68442e-07	ZNF296	protein_coding	524.66783496494	525.418731844504	154.254683236234	192.408297877957	511	516	154	207
ENSG00000166681	1794.57232048035	1.60163	0.33518270159808	4.77836985668793	1.76722088756193e-06	1.2069e-05	BEX3	protein_coding	1653.06304167036	3746.15409778281	877.448717629489	901.623424838734	1610	3679	876	970
ENSG00000185122	881.474757891545	1.60223	0.288670705081425	5.5503559081141	2.85088604484975e-08	2.69622e-07	HSF1	protein_coding	1592.48495505014	1060.0017438956	382.631746728841	490.7805858916	1551	1041	382	528
ENSG00000166181	1104.29960979846	1.60524	0.292006124927507	5.49728724907608	3.85678185142409e-08	3.58689e-07	API5	protein_coding	2085.32362585869	1239.21433460225	535.884776177827	556.775702555053	2031	1217	535	599
ENSG00000113712	2318.42191439119	1.60659	0.240320193892356	6.68522406868011	2.30571579555441e-11	3.6173e-10	CSNK1A1	protein_coding	3834.90090722906	3146.4028709293	1112.83735763283	1179.54652177356	3735	3090	1111	1269
ENSG00000136986	1442.64289194686	1.60663	0.257868147614624	6.23043459068114	4.65143008160429e-10	5.91956e-09	DERL1	protein_coding	1862.51947676399	2481.48342927336	758.251916946944	668.316744803144	1814	2437	757	719
ENSG00000198948	183.382736661873	1.6068	0.325667038638159	4.93386987011933	8.06161606915707e-07	5.8905e-06	MFAP3L	protein_coding	285.435730176621	266.782379347403	91.150494639593	90.1623424838734	278	262	91	97
ENSG00000164941	542.227371970504	1.60782	0.265469900858402	6.05650224119494	1.39113203431207e-09	1.6412e-08	INTS8	protein_coding	853.226948837309	779.982070916454	249.411793024821	286.288675103433	831	766	249	308
ENSG00000120451	587.892855127992	1.60973	0.259282436639466	6.2084081256676	5.35239991081041e-10	6.74526e-09	SNX19	protein_coding	910.724793764974	860.42408606319	302.499443748979	277.923096934826	887	845	302	299
ENSG00000075131	184.684330436891	1.61046	0.332708884950166	4.84045680915318	1.29541009046626e-06	9.10527e-06	TIPIN	protein_coding	310.077663717049	246.417312221647	91.150494639593	91.0918511692742	302	242	91	98
ENSG00000204954	409.488359999296	1.61193	0.272255579340373	5.92063419775881	3.20702477887708e-09	3.55262e-08	C12orf73	protein_coding	625.289063588353	608.915507060103	198.327449875158	205.421419473567	609	598	198	221
ENSG00000159259	233.646721670553	1.61299	0.307347033103916	5.24809731925811	1.53678114595116e-07	1.27152e-06	CHAF1B	protein_coding	335.746344488328	368.607714976183	112.185224171807	118.047603045896	327	362	112	127
ENSG00000097046	240.145086693944	1.61335	0.304839828518363	5.29245631142226	1.2068430634782e-07	1.02015e-06	CDC7	protein_coding	360.388278028755	363.516448194744	124.205069618786	112.470550933492	351	357	124	121
ENSG00000144118	817.250968039861	1.61499	0.261268699303253	6.1813406959099	6.35594784196693e-10	7.92311e-09	RALB	protein_coding	1385.08201441821	1079.34855766507	407.673091410048	396.900208666123	1349	1060	407	427
ENSG00000153363	375.590959819769	1.61534	0.278779588185675	5.79432610367806	6.85960574160246e-09	7.20172e-08	LINC00467	lincRNA	545.202779581963	587.53218657806	176.291066555696	193.337806563357	531	577	176	208
ENSG00000140525	512.455027298033	1.61623	0.26781388100218	6.03488750465248	1.59073465568541e-09	1.85448e-08	FANCI	protein_coding	721.803303288362	823.766965236829	264.436599833545	239.813240833395	703	809	264	258
ENSG00000184709	724.929120443836	1.61843	0.308529035861678	5.24563689511441	1.55743366956903e-07	1.28809e-06	LRRC26	protein_coding	1279.32704964054	908.281993808716	272.449830131531	439.657608194558	1246	892	272	473
ENSG00000126934	505.533760612201	1.61893	0.285990495375204	5.66078633756207	1.50680939748101e-08	1.49189e-07	MAP2K2	protein_coding	887.109607455397	638.44485439245	235.388640003345	261.191940597613	864	627	235	281
ENSG00000213619	1153.43597102607	1.62116	0.255704507664884	6.33998273077459	2.29790917994177e-10	3.0817e-09	NDUFS3	protein_coding	1523.69289058311	1958.10120414144	590.975734476482	540.97405490324	1484	1923	590	582
ENSG00000150753	3185.4763715426	1.62271	0.227415372576105	7.13545400343955	9.64682151175215e-13	1.87791e-11	CCT5	protein_coding	4692.23484498978	4926.30973772037	1551.56171644758	1571.79918701268	4570	4838	1549	1691
ENSG00000112159	548.33606408791	1.62285	0.267888136181813	6.05793828407075	1.37877271691234e-09	1.63127e-08	MDN1	protein_coding	883.002618531993	772.854297422439	248.410139237572	289.077201159635	860	759	248	311
ENSG00000196247	702.374616268348	1.62323	0.307731633142777	5.27481713003247	1.32888532224146e-07	1.11602e-06	ZNF107	protein_coding	1341.95863072246	778.963817560166	371.61355506911	316.962461721658	1307	765	371	341
ENSG00000241685	430.703723450382	1.6235	0.271676316913518	5.97585718531426	2.28883451203863e-09	2.60952e-08	ARPC1A	protein_coding	650.957744359632	649.645641311615	222.367140769117	199.844367361163	634	638	222	215
ENSG00000160113	552.061008841115	1.62471	0.286566023275405	5.66957656357412	1.43150869326623e-08	1.42552e-07	NR2F6	protein_coding	683.813655746869	983.632742174013	281.464714216765	259.332923226811	666	966	281	279
ENSG00000157778	1156.24012551128	1.62712	0.276139516486372	5.89236771784679	3.80700829817412e-09	4.15279e-08	PSMG3	protein_coding	1386.10876164906	2107.78444751574	552.912890561048	578.154402319271	1350	2070	552	622
ENSG00000188486	706.841187082838	1.6283	0.271818045465791	5.99039198779515	2.09335866914878e-09	2.40521e-08	H2AFX	protein_coding	1231.06992979053	905.227233739853	354.585440685889	336.482144115074	1199	889	354	362
ENSG00000150768	488.76859496583	1.62844	0.266589804520665	6.10842764905998	1.00617452887319e-09	1.21617e-08	DLAT	protein_coding	706.402094825594	770.817790709863	246.406831663076	231.447662664788	688	757	246	249
ENSG00000136950	701.558691979375	1.62883	0.297093092310419	5.48257097018557	4.1918874806854e-08	3.87244e-07	ARPC5L	protein_coding	802.916334525603	1317.61984303641	344.568902813407	341.129687542078	782	1294	344	367
ENSG00000111875	656.768907171435	1.62945	0.262242409319334	6.21352492264217	5.18090104744202e-10	6.54109e-09	ASF1A	protein_coding	1069.8706145469	915.409767302731	341.563941451662	300.231305384444	1042	899	341	323
ENSG00000149115	850.959827969447	1.62971	0.253991163115246	6.41639896699886	1.39535478048326e-10	1.91982e-09	TNKS1BP1	protein_coding	1403.56346457353	1168.95485301839	417.689629282531	413.631365003337	1367	1148	417	445
ENSG00000163655	738.076876274587	1.62999	0.267982302712204	6.08246254269508	1.18350551732135e-09	1.41236e-08	GMPS	protein_coding	1273.16656625543	958.176408266818	369.610247494614	351.354283081486	1240	941	369	378
ENSG00000198131	243.14696275569	1.63306	0.310642548494221	5.2570460940659	1.46387631679e-07	1.21703e-06	ZNF544	protein_coding	406.591903417057	328.895834080959	117.193493108048	119.906620416698	396	323	117	129
ENSG00000210049	2786.42552921478	1.63314	0.255471759271479	6.39264882056962	1.63036416643106e-10	2.22982e-09	MT-TF	Mt_tRNA	4750.75943714829	3677.93112291153	1200.98289091068	1516.02866588863	4627	3612	1199	1631
ENSG00000278259	404.974346013646	1.63341	0.274262284647939	5.95566113800841	2.59022537946426e-09	2.92574e-08	MYO19	protein_coding	631.44954697346	593.641706715787	190.314219577172	204.491910788166	615	583	190	220
ENSG00000163507	454.859779171577	1.63361	0.280862047911118	5.81640637745249	6.01261926858094e-09	6.39358e-08	KIAA1524	protein_coding	769.033675907515	606.879000347528	234.386986216096	209.13945421517	749	596	234	225
ENSG00000246273	143.650932411931	1.63418	0.34952690396648	4.67539158448468	2.9339324369644e-06	1.92553e-05	SBF2-AS1	antisense_RNA	217.670412940445	216.887964889301	73.1207264691241	66.9246253488545	212	213	73	72
ENSG00000198157	584.884768627368	1.63513	0.257699438086521	6.3451081374578	2.22269264415974e-10	2.98276e-09	HMGN5	protein_coding	868.628157300077	901.154220314702	283.468021791262	286.288675103433	846	885	283	308
ENSG00000180667	194.348847819908	1.63557	0.323560735202825	5.05492323795845	4.30563910510371e-07	3.29256e-06	YOD1	protein_coding	311.1044109479	276.964912910281	99.1637249375792	90.1623424838734	303	272	99	97
ENSG00000184661	423.727819059365	1.6358	0.270716052494636	6.04250558642232	1.51739093737913e-09	1.77297e-08	CDCA2	protein_coding	653.011238821334	629.280574185859	205.339026385896	207.280436844369	636	618	205	223
ENSG00000137814	1166.79389492192	1.63653	0.241760126124468	6.76922955990744	1.29469977285601e-11	2.11788e-10	HAUS2	protein_coding	1721.85510613739	1809.43621412342	593.980695838227	541.903563588641	1677	1777	593	583
ENSG00000050748	783.482834115927	1.63749	0.254621158004882	6.43107703227747	1.26702924589849e-10	1.75846e-09	MAPK9	protein_coding	1111.9672510118	1259.57940172801	402.664822473807	359.719861250093	1083	1237	402	387
ENSG00000198826	841.59004292434	1.63791	0.266394449833627	6.14845701314425	7.8240325157346e-10	9.59139e-09	ARHGAP11A	protein_coding	1100.67303147244	1446.93801928496	436.721051240248	382.028069699711	1072	1421	436	411
ENSG00000132182	700.327390662924	1.64177	0.259954473316539	6.31561424571133	2.69090508309523e-10	3.57859e-09	NUP210	protein_coding	1153.03714024585	968.358941829696	354.585440685889	325.328039890265	1123	951	354	350
ENSG00000137449	670.646193313358	1.64191	0.284534968475394	5.77048871685185	7.90419579555303e-09	8.2068e-08	CPEB2	protein_coding	860.414179453267	1170.99135973097	368.608593707365	282.57064036183	838	1150	368	304
ENSG00000196262	1353.5742784009	1.64277	0.253137932978881	6.48961086023071	8.60583627806431e-11	1.23154e-09	PPIA	protein_coding	1780.3796982959	2320.59939897989	657.084884434869	656.233131892934	1734	2279	656	706
ENSG00000133424	251.329567822152	1.6429	0.305227424309958	5.38255725192279	7.34350088392114e-08	6.43459e-07	LARGE1	protein_coding	350.120805720244	411.374355940271	120.198454469793	123.624655158301	341	404	120	133
ENSG00000120509	870.443684499236	1.64484	0.256265139801198	6.41849052397487	1.37632172700815e-10	1.89868e-09	PDZD11	protein_coding	1460.03456227034	1178.11913322498	420.694590644276	422.926451857344	1422	1157	420	455
ENSG00000179041	269.265347688151	1.64533	0.30202290835761	5.44771282093829	5.10216488459988e-08	4.6388e-07	RRS1	protein_coding	441.501309265996	374.71723511391	124.205069618786	136.637776753911	430	368	124	147
ENSG00000106591	736.13130507517	1.64572	0.272641139482446	6.03620963871754	1.57776255524631e-09	1.8404e-08	MRPL32	protein_coding	1008.26578069583	1222.92228090165	405.669783835551	307.66737486765	982	1201	405	331
ENSG00000069966	195.341645968477	1.64652	0.323296471166026	5.09292036827657	3.52589816774779e-07	2.73366e-06	GNB5	protein_coding	316.238147102156	275.946659553993	97.1604173630827	92.0213598546749	308	271	97	99
ENSG00000027001	465.219042523926	1.64698	0.27224100941984	6.04970222217312	1.45113807564093e-09	1.70422e-08	MIPEP	protein_coding	763.899939753259	646.590881242752	226.37375591811	224.011593181582	744	635	226	241
ENSG00000138744	468.761877412692	1.64748	0.272593879218917	6.04373124929156	1.50590276041029e-09	1.76054e-08	NAAA	protein_coding	706.402094825594	714.813856114034	248.410139237572	205.421419473567	688	702	248	221
ENSG00000135336	312.137725629007	1.64899	0.291695617525123	5.65310565480324	1.57574377722233e-08	1.55493e-07	ORC3	protein_coding	471.27697896068	475.524317386402	137.226568853014	164.523037315934	459	467	137	177
ENSG00000197170	1565.9715444572	1.64963	0.240742919615907	6.85223939821053	7.27027523002507e-12	1.23619e-10	PSMD12	protein_coding	2558.65409928108	2191.28122273134	771.273416181172	742.677439635205	2492	2152	770	799
ENSG00000137812	646.337608495359	1.64969	0.256548688010764	6.43031693832976	1.27338153637227e-10	1.76609e-09	KNL1	protein_coding	1030.85421977456	929.66531429076	312.515981621462	312.314918294654	1004	913	312	336
ENSG00000151233	866.906594092571	1.65098	0.246785872526728	6.68993523468315	2.23269387022461e-11	3.50806e-10	GXYLT1	protein_coding	1355.30634472352	1274.85320207232	412.681360346289	424.785469228146	1320	1252	412	457
ENSG00000106052	4856.18107893632	1.65397	0.235021069787745	7.0375240645083	1.95685748721549e-12	3.62358e-11	TAX1BP1	protein_coding	8041.48431202624	6699.08883101743	2444.03524088579	2240.11593181582	7832	6579	2440	2410
ENSG00000211450	345.248039399032	1.65439	0.326737656036189	5.06335109248205	4.11950174567613e-07	3.15956e-06	SELENOH	protein_coding	657.118227744739	391.009288814515	156.257990810731	176.606650226144	640	384	156	190
ENSG00000103512	181.014516008032	1.65561	0.353659097366667	4.68136051414318	2.84977270135343e-06	1.87386e-05	NOMO1	protein_coding	216.643665709594	332.96884750611	86.1422257033517	88.3033251130719	211	327	86	95
ENSG00000067057	179.987671732159	1.65569	0.358686736774984	4.6159830523976	3.91238875590244e-06	2.49964e-05	PFKP	protein_coding	210.483182324487	336.023607574973	85.1405719161034	88.3033251130719	205	330	85	95
ENSG00000139055	150.156524920552	1.65598	0.345883719718739	4.78767225658559	1.68726898059634e-06	1.15803e-05	ERP27	protein_coding	216.643665709594	239.289538727633	73.1207264691241	71.5721687758583	211	235	73	77
ENSG00000065000	1754.24283338772	1.65748	0.251944830697806	6.57873905133004	4.74454596642445e-11	7.06831e-10	AP3D1	protein_coding	3026.8508365492	2301.25258521042	812.341221458351	876.526690332914	2948	2260	811	943
ENSG00000171940	1418.28566477388	1.65988	0.292243614499606	5.67978927351894	1.34860787856745e-08	1.34815e-07	ZNF217	protein_coding	2727.04064514067	1582.36571567124	673.111345030841	690.624953252762	2656	1554	672	743
ENSG00000173218	816.185050524417	1.66011	0.24987797634833	6.64367982316662	3.05946803339077e-11	4.70703e-10	VANGL1	protein_coding	1294.72825810331	1185.246906719	403.666476261055	381.09856101431	1261	1164	403	410
ENSG00000166145	265.625711451152	1.66051	0.326907072343172	5.07944132192398	3.78546419682412e-07	2.92177e-06	SPINT1	protein_coding	473.330473422382	333.987100862398	110.18191659731	145.003354922518	461	328	110	156
ENSG00000145386	752.150028108535	1.66057	0.251202611558721	6.61047082838436	3.83099607458841e-11	5.79216e-10	CCNA2	protein_coding	1190.00004055649	1095.64061136567	358.592055834883	364.367404677097	1159	1076	358	392
ENSG00000085831	570.608067190082	1.66087	0.259857191669561	6.39148072466926	1.64286994473931e-10	2.24544e-09	TTC39A	protein_coding	849.119959913905	884.862166614097	284.46967557851	263.980466653815	827	869	284	284
ENSG00000145912	413.770788067901	1.66089	0.273804105082488	6.06596865182333	1.31160713557954e-09	1.55894e-08	NHP2	protein_coding	608.861107894735	648.627387955328	190.314219577172	207.280436844369	593	637	190	223
ENSG00000130962	261.088619183643	1.66259	0.301156041009433	5.52068277375491	3.37684936268439e-08	3.16463e-07	PRRG1	protein_coding	423.019859110676	370.644221688759	125.206723406034	125.483672529102	412	364	125	135
ENSG00000138778	1480.58054305217	1.66275	0.273326579686072	6.0833698636895	1.17682442184172e-09	1.40519e-08	CENPE	protein_coding	2719.85341452471	1780.92512014736	727.200649542248	694.342987994365	2649	1749	726	747
ENSG00000145220	297.714115204194	1.66322	0.291509011658862	5.70556635799713	1.15956870381951e-08	1.16991e-07	LYAR	protein_coding	470.250231729829	434.79418313489	148.244760512745	137.567285439312	458	427	148	148
ENSG00000220842	541.411753672144	1.66371	0.339188767807001	4.9049757939238	9.34388616125006e-07	6.75351e-06	RPL21P16	processed_pseudogene	1078.08459239371	568.185372808592	216.357218045627	303.019831440647	1050	558	216	326
ENSG00000149679	138.7349813147	1.66516	0.378665937763987	4.39744477962444	1.095327394413e-05	6.37749e-05	CABLES2	protein_coding	165.306304167036	256.599845784525	66.1091499583862	66.9246253488545	161	252	66	72
ENSG00000181789	1165.42219538521	1.66653	0.331902902269769	5.02115039851989	5.13629210189947e-07	3.88896e-06	COPG1	protein_coding	2405.66876188425	1139.42550568605	506.836816347627	609.757697622896	2343	1119	506	656
ENSG00000198901	1978.80070456304	1.67242	0.289042931473483	5.78607003874711	7.20521819908534e-09	7.52258e-08	PRC1	protein_coding	2210.58678802254	3814.37707265409	962.589289545592	927.649668029955	2153	3746	961	998
ENSG00000056972	256.753984079484	1.67279	0.31291056796837	5.34591005894964	8.99638756965572e-08	7.74672e-07	TRAF3IP2	protein_coding	337.79983895003	443.95846334148	127.210030980531	118.047603045896	329	436	127	127
ENSG00000105849	653.489744457677	1.67423	0.258646808825	6.47303337919088	9.60547224413094e-11	1.36421e-09	TWISTNB	protein_coding	1066.79037285435	923.555794153033	308.509366472469	315.103444350857	1039	907	308	339
ENSG00000182628	1686.0698814787	1.67457	0.23499201999071	7.12606979183724	1.03275365657038e-12	1.99727e-11	SKA2	protein_coding	2649.00785559598	2486.5746960548	783.293261628151	825.403712635872	2580	2442	782	888
ENSG00000123908	1378.6276108651	1.67568	0.244532171809153	6.85257549462553	7.25320853571754e-12	1.2343e-10	AGO2	protein_coding	2281.43234695127	1918.38932324621	676.116306392586	638.57246687032	2222	1884	675	687
ENSG00000119403	493.333147252758	1.67574	0.264405834242401	6.33774226457718	2.33156422115367e-10	3.11875e-09	PHF19	protein_coding	736.177764520278	766.744777284712	233.385332428848	237.024714777193	717	753	233	255
ENSG00000168476	412.076725750743	1.67577	0.302775322959933	5.53468500545943	3.11788176327692e-08	2.93532e-07	REEP4	protein_coding	739.258006212831	516.254451637914	175.289412768448	217.505032383777	720	507	175	234
ENSG00000174206	181.272201842967	1.67662	0.346677393684884	4.83626115608847	1.32304074491145e-06	9.29002e-06	C12orf66	protein_coding	275.168257868109	276.964912910281	104.171993873821	68.783642719656	268	272	104	74
ENSG00000128626	330.310381889062	1.67719	0.303937499406217	5.51821482592066	3.42460639409502e-08	3.20658e-07	MRPS12	protein_coding	420.966364648973	585.495679865484	163.269567321469	151.509915720323	410	575	163	163
ENSG00000127080	365.224945328477	1.67872	0.281164492100539	5.97060167538166	2.36380214937332e-09	2.68759e-08	IPPK	protein_coding	525.694582195791	587.53218657806	168.27783625771	179.395176282346	512	577	168	193
ENSG00000205133	423.748201470515	1.68033	0.279134595168377	6.01976831243571	1.74666899778001e-09	2.02714e-08	TRIQK	protein_coding	695.107875286232	596.69646678465	216.357218045627	186.831245765552	677	586	216	201
ENSG00000015133	335.177484029304	1.6804	0.29279330481489	5.73920024290034	9.51246923070936e-09	9.75429e-08	CCDC88C	protein_coding	567.791218660688	454.140996904358	154.254683236234	164.523037315934	553	446	154	177
ENSG00000082458	779.704307071548	1.68041	0.262096639179789	6.41142248893512	1.44168053255284e-10	1.98092e-09	DLG3	protein_coding	1312.18296102778	1065.09301067704	345.570556600655	395.970699980722	1278	1046	345	426
ENSG00000115183	657.365825307968	1.68157	0.281089002221004	5.98232539978636	2.19974257668621e-09	2.51544e-08	TANC1	protein_coding	1184.86630440223	819.693951811678	313.51763540871	311.385409609253	1154	805	313	335
ENSG00000056736	166.928286842299	1.68305	0.339957760354228	4.95074796229717	7.39287958383522e-07	5.43256e-06	IL17RB	protein_coding	239.232104788319	269.837139416267	86.1422257033517	72.501677461259	233	265	86	78
ENSG00000156170	742.680434191886	1.68316	0.257180417350865	6.54467482190377	5.96249787675459e-11	8.7381e-10	NDUFAF6	protein_coding	1057.54964777669	1207.64848055733	374.618516430855	330.905092002669	1030	1186	374	356
ENSG00000166821	464.613512767719	1.68332	0.267071783953429	6.30287904077444	2.92166905091763e-10	3.86808e-09	PEX11A	protein_coding	716.669567134106	700.558309126005	215.355564258379	225.870610552384	698	688	215	243
ENSG00000250479	1758.56276503726	1.68368	0.235944937720374	7.1358867274001	9.61651798182401e-13	1.87377e-11	CHCHD10	protein_coding	2747.57558975769	2616.91112565964	792.308145713386	877.456199018314	2676	2570	791	944
ENSG00000107937	873.302543581282	1.68382	0.249647031535336	6.74481257627001	1.53224684841937e-11	2.47516e-10	GTPBP4	protein_coding	1255.71186333096	1408.24439174603	427.706167155014	401.547752093127	1223	1383	427	432
ENSG00000109321	823.221076497863	1.68496	0.249729720495924	6.74715065715062	1.50776697521518e-11	2.44133e-10	AREG	protein_coding	1191.02678778734	1320.67460310527	392.648284601324	388.534630497516	1160	1297	392	418
ENSG00000123473	283.129079592612	1.68518	0.297749603389715	5.65970533029287	1.51633128135827e-08	1.49988e-07	STIL	protein_coding	407.618650647908	456.177503616934	143.236491576503	125.483672529102	397	448	143	135
ENSG00000155906	173.251637406629	1.68823	0.338659807099393	4.98502720724326	6.19530944985628e-07	4.61315e-06	RMND1	protein_coding	292.622960792579	236.234778658769	85.1405719161034	79.0082382590643	285	232	85	85
ENSG00000136810	2871.1222310765	1.68879	0.2284109129668	7.39365759068318	1.42843971065583e-13	3.08868e-12	TXN	protein_coding	4476.61792651103	4288.88313668421	1383.28388018987	1335.70398092089	4360	4212	1381	1437
ENSG00000172590	664.579726642242	1.6888	0.258733802558211	6.52718712022954	6.70163040897552e-11	9.75224e-10	MRPL52	protein_coding	1069.8706145469	959.194661623106	296.489521025489	332.764109373471	1042	942	296	358
ENSG00000062282	173.460614852865	1.69112	0.351351506845841	4.81318854439538	1.4854102485869e-06	1.03112e-05	DGAT2	protein_coding	297.756696946835	232.161765233618	69.114111320131	94.8098859108772	290	228	69	102
ENSG00000132792	341.582077751523	1.69219	0.294527616902987	5.74542876739128	9.16883503900604e-09	9.42527e-08	CTNNBL1	protein_coding	473.330473422382	570.221879521167	145.239799151	177.536158911545	461	560	145	191
ENSG00000160211	122.174050302704	1.69226	0.369583961411112	4.578825009961	4.67595173356605e-06	2.93299e-05	G6PD	protein_coding	193.028479400017	180.23084406294	54.0893045114069	61.3475732364499	188	177	54	66
ENSG00000105778	949.047003470208	1.69456	0.246298281273638	6.88009615851779	5.98121728888016e-12	1.03573e-10	AVL9	protein_coding	1382.00177272565	1518.21575422511	437.722705027496	458.247781902573	1346	1491	437	493
ENSG00000196781	330.405699674776	1.69734	0.283804834419495	5.9806764019283	2.22212933541377e-09	2.53767e-08	TLE1	protein_coding	495.918912501108	514.217944925338	156.257990810731	155.227950461926	483	505	156	167
ENSG00000099800	1301.83388249005	1.69784	0.312128407530688	5.43955112885981	5.3414978716335e-08	4.83304e-07	TIMM13	protein_coding	1364.54706980118	2615.89287230335	579.957542816751	646.938045038927	1329	2569	579	696
ENSG00000069275	14003.663921147	1.70226	0.241123187272736	7.05969356482804	1.66870181242133e-12	3.11685e-11	NUCKS1	protein_coding	24412.9689079479	18434.4587622343	6591.8835738809	6575.34444052495	23777	18104	6581	7074
ENSG00000117597	500.16815874512	1.70311	0.264600174179787	6.43655625767347	1.22214550839859e-10	1.70532e-09	DIEXF	protein_coding	751.578972983045	778.963817560166	242.400216514083	227.729627923185	732	765	242	245
ENSG00000168411	634.358590622816	1.70541	0.259463107877807	6.57283703990554	4.93654781116751e-11	7.31748e-10	RFWD3	protein_coding	988.757583309662	953.085141485379	319.5275581322	276.064079564025	963	936	319	297
ENSG00000071205	212.382476388681	1.70706	0.316900247191519	5.38674930568029	7.17433916168099e-08	6.29863e-07	ARHGAP10	protein_coding	338.826586180881	311.585527024066	93.1538022140896	105.963990135686	330	306	93	114
ENSG00000169718	522.063614523003	1.70794	0.276380234859565	6.1796891618314	6.4227934773956e-10	7.9968e-09	DUS1L	protein_coding	786.488378831984	812.566178317663	210.347295322138	278.852605620227	766	798	210	300
ENSG00000048162	254.037024669809	1.7087	0.300312729684727	5.68974336873799	1.27230438983265e-08	1.27495e-07	NOP16	protein_coding	390.163947723439	387.954528745651	117.193493108048	120.836129102098	380	381	117	130
ENSG00000087502	1730.31096277313	1.709	0.236333935020491	7.23130746816969	4.78365922364856e-13	9.68574e-12	ERGIC2	protein_coding	2705.47895329279	2594.50955182131	854.410680522779	766.844665455624	2635	2548	853	825
ENSG00000204220	309.267588674954	1.70914	0.305267590942963	5.59883730819919	2.15794191922172e-08	2.07791e-07	PFDN6	protein_coding	544.176032351112	403.228329089968	137.226568853014	152.439424405724	530	396	137	164
ENSG00000095002	819.719961727522	1.71001	0.257495973797787	6.64090697268333	3.11758766723369e-11	4.78933e-10	MSH2	protein_coding	1387.13550887991	1124.15170534173	384.635054303338	382.957578385112	1351	1104	384	412
ENSG00000223573	150.457389973665	1.71096	0.348060687256516	4.91568515007848	8.84724893470015e-07	6.43275e-06	TINCR	protein_coding	213.56342401704	247.435565577935	71.1174188946275	69.7131514050567	208	243	71	75
ENSG00000100804	2876.83070121575	1.71125	0.298478594158804	5.73324279722764	9.85284316189644e-09	1.00499e-07	PSMB5	protein_coding	3091.53591209283	5723.60211569371	1398.30868699859	1293.87609007785	3011	5621	1396	1392
ENSG00000143845	714.465756834014	1.71175	0.280861097668755	6.09463194176696	1.0968952978717e-09	1.31507e-08	ETNK2	protein_coding	890.189849147951	1299.29128262323	323.534173281193	344.847722283681	867	1276	323	371
ENSG00000169131	160.571944652844	1.71185	0.35189223566928	4.86469141579721	1.14635517796758e-06	8.16857e-06	ZNF354A	protein_coding	260.793796636193	231.14351187733	87.1438794905999	63.2065906072515	254	227	87	68
ENSG00000091073	355.982991057348	1.71261	0.283365947600285	6.04382539269038	1.50502386540728e-09	1.76051e-08	DTX2	protein_coding	563.684229737284	527.45523855708	155.256337023483	177.536158911545	549	518	155	191
ENSG00000082516	283.513782033082	1.71371	0.298489494079806	5.74126236550585	9.39733619687202e-09	9.64579e-08	GEMIN5	protein_coding	418.912870187271	450.067983479207	144.238145363752	120.836129102098	408	442	144	130
ENSG00000115616	247.476107134394	1.71593	0.309232223725121	5.54900121039917	2.87306189698559e-08	2.71348e-07	SLC9A2	protein_coding	412.752386802164	346.206141137851	109.180262810062	121.765637787499	402	340	109	131
ENSG00000088356	249.059566254062	1.7167	0.355522080299226	4.82866299023489	1.37452803655071e-06	9.62531e-06	PDRG1	protein_coding	276.195005098961	487.743357661855	102.168686299324	130.131215956106	269	479	102	140
ENSG00000127328	608.82060203454	1.71741	0.322810444932509	5.32016704023821	1.0367202064466e-07	8.85384e-07	RAB3IP	protein_coding	1218.74896302032	648.627387955328	296.489521025489	271.416536137021	1187	637	296	292
ENSG00000084072	286.753483249774	1.7176	0.301154160547651	5.70338291104156	1.17452728353329e-08	1.18385e-07	PPIE	protein_coding	479.490956807489	400.173569021105	124.205069618786	143.144337551717	467	393	124	154
ENSG00000110619	937.502740607047	1.71784	0.253859780517679	6.76690482385783	1.31566561415633e-11	2.14709e-10	CARS	protein_coding	1402.53671734268	1473.41260654844	391.646630814076	482.415007722993	1366	1447	391	519
ENSG00000259494	203.448604565813	1.71908	0.346377217579321	4.96303153956199	6.94013068368463e-07	5.129e-06	MRPL46	protein_coding	377.842980953225	246.417312221647	89.1471870650965	100.386938023282	368	242	89	108
ENSG00000165959	1407.49755922019	1.71929	0.271253961393139	6.33829654182634	2.32319362729066e-10	3.11158e-09	CLMN	protein_coding	2589.45651620661	1728.99419897668	671.108037456344	640.431484241121	2522	1698	670	689
ENSG00000151498	442.156651957275	1.72225	0.329082982516424	5.23349605078889	1.66333562081605e-07	1.36857e-06	ACAD8	protein_coding	478.464209576638	878.75264647637	214.353910471131	197.05584130496	466	863	214	212
ENSG00000198804	21122.9378716832	1.72492	0.325078555111232	5.3061694487823	1.11952893430614e-07	9.50222e-07	MT-CO1	protein_coding	44843.1853074242	20024.9705047558	10037.572602015	9586.023072538	43675	19666	10021	10313
ENSG00000113407	1178.13033296776	1.72506	0.249881501366674	6.90349841045718	5.07372244144135e-12	8.8975e-11	TARS	protein_coding	1993.94312231294	1624.11410327904	560.926120859034	533.537985420034	1942	1595	560	574
ENSG00000215883	115.618302126897	1.72569	0.392085117713302	4.40132632054571	1.07591170940516e-05	6.28035e-05	CYB5RL	protein_coding	206.376193401082	148.664990018019	59.0975734476482	48.3344516408393	201	146	59	52
ENSG00000185298	253.492611890998	1.72806	0.31329334716496	5.51579234573697	3.47212038394549e-08	3.24813e-07	CCDC137	protein_coding	376.816233722374	402.21007573368	100.165378724828	134.77875938311	367	395	100	145
ENSG00000022567	103.73324943774	1.72873	0.403047553561532	4.28913591735734	1.79369585902659e-05	9.99648e-05	SLC45A4	protein_coding	134.503887241501	184.303857488092	44.0727666389241	52.0524863824424	131	181	44	56
ENSG00000094916	2369.44009891096	1.72912	0.233313031795698	7.41117184994877	1.251882344392e-13	2.73262e-12	CBX5	protein_coding	3813.33921538119	3468.17093151624	1055.74309175968	1140.50715698673	3714	3406	1054	1227
ENSG00000086102	730.05024113412	1.72943	0.336466653903473	5.13996034057547	2.747964633065e-07	2.18286e-06	NFX1	protein_coding	1521.63939612141	721.941629608049	347.573864175151	329.046074631868	1482	709	347	354
ENSG00000138495	992.722561242388	1.73412	0.250038343775924	6.93541548125662	4.05028992326779e-12	7.18189e-11	COX17	protein_coding	1398.42972841927	1654.66170396767	469.775626219441	448.023186363165	1362	1625	469	482
ENSG00000110492	2169.55320817742	1.73422	0.264953281966679	6.54537338693816	5.93469197591995e-11	8.70969e-10	MDK	protein_coding	3952.97683877694	2719.75471464471	936.546291077137	1068.93498821087	3850	2671	935	1150
ENSG00000169020	988.345559096466	1.73423	0.268425967659471	6.46073671425309	1.041944656367e-10	1.47274e-09	ATP5I	protein_coding	1261.87234671607	1777.8703600785	450.744204261724	462.895325329577	1229	1746	450	498
ENSG00000123607	255.766935829471	1.73474	0.310273284160083	5.59099572076835	2.2577114585716e-08	2.17095e-07	TTC21B	protein_coding	440.474562035145	346.206141137851	120.198454469793	116.188585675095	429	340	120	125
ENSG00000164855	241.417766935251	1.73481	0.308157947894737	5.629628050958	1.80598652350825e-08	1.75948e-07	TMEM184A	protein_coding	394.270936646843	348.242647850427	117.193493108048	105.963990135686	384	342	117	114
ENSG00000156970	876.731824772835	1.73521	0.267085170682341	6.49685531465453	8.20162690859097e-11	1.18105e-09	BUB1B	protein_coding	1159.19762363095	1537.56256799458	433.716089878503	376.451017587306	1129	1510	433	405
ENSG00000146733	192.558215310004	1.73689	0.361019865849343	4.81105758833687	1.50133747387706e-06	1.04078e-05	PSPH	protein_coding	221.777401863849	370.644221688759	94.1554560013379	83.6557816860681	216	364	94	90
ENSG00000106603	873.770825524676	1.73699	0.29765485108682	5.83557777841481	5.36044833282342e-09	5.7414e-08	COA1	protein_coding	1012.37276961924	1676.04502444972	436.721051240248	369.944456789501	986	1646	436	398
ENSG00000117118	1007.03005443909	1.73849	0.25615686710608	6.78683615231108	1.14619252303319e-11	1.89442e-10	SDHB	protein_coding	1426.15190365225	1672.99026438085	508.840123922124	420.137925801142	1389	1643	508	452
ENSG00000095209	100.339847696307	1.73946	0.395543773298383	4.39763629842648	1.09436161183831e-05	6.37366e-05	TMEM38B	protein_coding	165.306304167036	143.57372323658	45.0744204261724	47.4049429554386	161	141	45	51
ENSG00000092140	1061.12259584838	1.74003	0.245122533959898	7.09862912808283	1.26000428919914e-12	2.41196e-11	G2E3	protein_coding	1720.82835890653	1545.70859484488	504.833508773131	473.119920868985	1676	1518	504	509
ENSG00000219545	632.040548237321	1.74104	0.271916126657005	6.40284560854794	1.5250739378398e-10	2.08996e-09	UMAD1	protein_coding	860.414179453267	1085.45807780279	315.520942983207	266.768992710017	838	1066	315	287
ENSG00000138642	376.078646199622	1.74468	0.304390898393373	5.73170159637305	9.94280816878353e-09	1.01353e-07	HERC6	protein_coding	486.678187423447	672.047215149947	152.251375661738	193.337806563357	474	660	152	208
ENSG00000109189	625.342997174203	1.74937	0.260630423137226	6.71206212520255	1.91892956127762e-11	3.05684e-10	USP46	protein_coding	1034.96120869796	893.008193464399	282.466368004014	290.936218530437	1008	877	282	313
ENSG00000100814	289.734947359401	1.74953	0.311927166919873	5.60879007875325	2.03745973704325e-08	1.97194e-07	CCNB1IP1	protein_coding	518.507351579833	374.71723511391	140.231530214759	125.483672529102	505	368	140	135
ENSG00000149243	164.196366107116	1.75119	0.344755826384695	5.07950495884407	3.78419647793125e-07	2.92177e-06	KLHL35	protein_coding	282.355488484067	224.015738383316	75.1240340436206	75.2902035174613	275	220	75	81
ENSG00000170234	931.974943559252	1.75142	0.252636273461876	6.93256909107207	4.13265592355308e-12	7.30291e-11	PWWP2A	protein_coding	1568.86976874056	1305.40080276096	417.689629282531	435.939573452955	1528	1282	417	469
ENSG00000214367	270.547623162297	1.75613	0.329360708921608	5.33193409703452	9.71722064734433e-08	8.32278e-07	HAUS3	protein_coding	506.186384809619	328.895834080959	114.188531746303	132.919742012308	493	323	114	143
ENSG00000108375	184.945074895891	1.7562	0.332193614452067	5.2866630814025	1.24567764526325e-07	1.05083e-06	RNF43	protein_coding	312.131158178751	258.636352497101	88.1455332778482	80.8672556298658	304	254	88	87
ENSG00000100852	1016.44295023436	1.76032	0.249950922886884	7.04266353918633	1.88599269597704e-12	3.50331e-11	ARHGAP5	protein_coding	1702.34690875121	1436.75548572208	476.787202730179	449.882203733966	1658	1411	476	484
ENSG00000171316	269.964075393686	1.76139	0.314974106775748	5.59218410762287	2.24230866196035e-08	2.15714e-07	CHD7	protein_coding	484.624692961745	349.260901206715	124.205069618786	121.765637787499	472	343	124	131
ENSG00000251615	151.247345421811	1.76176	0.345313287735371	5.10191984325927	3.36225160783861e-07	2.62053e-06	AC104825.2	lincRNA	228.964632479807	238.271285371345	67.1108037456344	70.6426600904575	223	234	67	76
ENSG00000128059	702.378128454985	1.76313	0.254267803639114	6.93413501341174	4.08714172937456e-12	7.23484e-11	PPAT	protein_coding	1139.68942624478	1030.47239656325	320.529211919448	318.82147909246	1110	1012	320	343
ENSG00000104964	2256.74766504242	1.76389	0.248662111553488	7.09353305856042	1.30730707959127e-12	2.49558e-11	AES	protein_coding	3904.71971892694	3069.01561585142	954.576059247606	1098.67926614369	3803	3014	953	1182
ENSG00000162769	743.797905401184	1.76631	0.250931320639132	7.03902290852442	1.935925434096e-12	3.58962e-11	FLVCR1	protein_coding	1117.10098716606	1182.19214665013	337.557326302669	338.341161485875	1088	1161	337	364
ENSG00000129484	814.61273107797	1.76796	0.267227646414697	6.61594194022725	3.6919325993061e-11	5.60919e-10	PARP2	protein_coding	1077.05784516286	1441.84675250352	356.588748260386	382.957578385112	1049	1416	356	412
ENSG00000006634	539.938321142704	1.76905	0.261075686377927	6.77600491160225	1.23544480308597e-11	2.0322e-10	DBF4	protein_coding	847.066465452202	822.748711880541	246.406831663076	243.531275574998	825	808	246	262
ENSG00000141452	322.48073770139	1.76939	0.293399053511029	6.03064876436637	1.63302764865367e-09	1.90165e-08	C18orf8	protein_coding	546.229526812814	451.086236835495	152.251375661738	140.355811495514	532	443	152	151
ENSG00000135341	1117.52349038516	1.7696	0.241931117226179	7.31447167321127	2.58396007406731e-13	5.40646e-12	MAP3K7	protein_coding	1766.00523706399	1690.30057143775	524.866584518096	488.921568520798	1720	1660	524	526
ENSG00000156011	2403.17540906393	1.76964	0.241860903421403	7.31674888835288	2.54050608824416e-13	5.32092e-12	PSD3	protein_coding	3858.51609353864	3574.06928057017	1205.99115984692	974.125102299993	3758	3510	1204	1048
ENSG00000176890	1504.49714722207	1.77052	0.265247387212405	6.67499087840676	2.47247543002305e-11	3.86427e-10	TYMS	protein_coding	1902.56261876719	2751.32056868963	691.14111320131	672.964288230148	1853	2702	690	724
ENSG00000127720	328.052989183387	1.771	0.296389690384966	5.9752404265851	2.29751090511446e-09	2.61797e-08	METTL25	protein_coding	568.81796589154	445.994970054056	154.254683236234	143.144337551717	554	438	154	154
ENSG00000113494	2661.86883198007	1.77106	0.236806884913476	7.4789219529481	7.4934757134927e-14	1.67273e-12	PRLR	protein_coding	4436.57478450784	3798.08501895349	1262.08377193283	1150.73175252614	4321	3730	1260	1238
ENSG00000269887	331.158774509821	1.77218	0.291233195175548	6.08509012978229	1.16425797160806e-09	1.39099e-08	AL391001.1	sense_intronic	510.293373733024	514.217944925338	166.274528683214	133.849250697709	497	505	166	144
ENSG00000122203	1232.27410739399	1.77256	0.255532771810159	6.93673512411815	4.01265155285233e-12	7.12736e-11	KIAA1191	protein_coding	1673.59798628738	2139.35030156066	590.975734476482	525.172407251428	1630	2101	590	565
ENSG00000113569	717.378067859447	1.77285	0.255668759101081	6.9341635711623	4.08631626596804e-12	7.23484e-11	NUP155	protein_coding	1105.80676762669	1113.96917177885	348.5755179624	301.160814069845	1077	1094	348	324
ENSG00000148143	476.19112507577	1.7769	0.291066980362353	6.10478188850645	1.0294115950043e-09	1.24208e-08	ZNF462	protein_coding	857.333937760714	617.061533910406	232.3836786416	197.985349990361	835	606	232	213
ENSG00000112379	902.01091570085	1.77759	0.245154230101924	7.25089441478082	4.14028353947954e-13	8.43257e-12	ARFGEF3	protein_coding	1384.05526718736	1409.26264510231	406.6714376228	408.054312890932	1348	1384	406	439
ENSG00000064313	1569.35738823405	1.77761	0.240143280826562	7.40229141220132	1.3385435174364e-13	2.91563e-12	TAF2	protein_coding	2422.09671757787	2437.69853495299	763.260185883186	654.374114522133	2359	2394	762	704
ENSG00000104549	1841.16497772376	1.77811	0.23361679402165	7.61122292341973	2.71514452072369e-14	6.37735e-13	SQLE	protein_coding	2937.52382746515	2764.55786232137	847.399104012041	815.179117096464	2861	2715	846	877
ENSG00000196865	1316.56809007141	1.77847	0.251859468023222	7.06137464260297	1.64863434994602e-12	3.08456e-11	NHLRC2	protein_coding	2278.35210525871	1799.25368056054	617.018732944937	571.647841521465	2219	1767	616	615
ENSG00000105618	351.806616592048	1.7801	0.280979296034465	6.33533149400582	2.36831523020464e-10	3.16251e-09	PRPF31	protein_coding	533.9085600426	555.966332533138	160.264605959724	157.086967832728	520	546	160	169
ENSG00000165215	3563.99868452573	1.78103	0.263152480886677	6.76804125689684	1.30537537440688e-11	2.13366e-10	CLDN3	protein_coding	4411.93285096741	6630.86585614614	1598.63944444825	1614.55658654111	4297	6512	1596	1737
ENSG00000088325	1387.99811687435	1.78176	0.247494815490863	7.19917354984342	6.05786063004238e-13	1.20883e-11	TPX2	protein_coding	2239.33571048637	2061.96304648279	561.927774646282	688.765935881961	2181	2025	561	741
ENSG00000135451	243.499555894519	1.78295	0.30970499084482	5.75693755565124	8.56535765738104e-09	8.84446e-08	TROAP	protein_coding	400.43142003195	354.352167988154	101.167032512076	118.047603045896	390	348	101	127
ENSG00000116698	1392.03757731216	1.78338	0.247309212560734	7.2111541600944	5.54796004394885e-13	1.11568e-11	SMG7	protein_coding	2381.02682834383	1933.66312359053	639.0551162644	614.4052410499	2319	1899	638	661
ENSG00000283103	430.919049430657	1.78524	0.285435975857422	6.25443919075578	3.98946865861825e-10	5.12122e-09	AC010642.2	antisense_RNA	651.984491590483	684.266255425401	165.272874895965	222.152575810781	635	672	165	239
ENSG00000164985	2091.8469930532	1.78581	0.25046337596854	7.13003739337817	1.00341663685199e-12	1.94599e-11	PSIP1	protein_coding	3686.02255875564	2800.19672979145	978.615750141565	902.552933524135	3590	2750	977	971
ENSG00000100911	1009.54053675144	1.78874	0.267184771311273	6.69475776570984	2.16029178057027e-11	3.40723e-10	PSME2	protein_coding	1304.99573041182	1826.74652118031	453.749165623469	452.670729790168	1271	1794	453	487
ENSG00000104205	547.457570817293	1.78906	0.267589370965003	6.68583422091626	2.29612840654882e-11	3.60499e-10	SGK3	protein_coding	835.77224591284	862.460592775765	269.444868769786	222.152575810781	814	847	269	239
ENSG00000213096	241.740768656973	1.79239	0.356647869861465	5.02566503039382	5.01690919933992e-07	3.80135e-06	ZNF254	protein_coding	456.902517728764	293.256966610886	132.218299916772	84.5852903714689	445	288	132	91
ENSG00000170854	163.35906786566	1.794	0.340841497316684	5.26345168028397	1.41375676570487e-07	1.17876e-06	RIOX2	protein_coding	264.900785559598	242.344298796496	68.1124575328827	78.0787295736636	258	238	68	84
ENSG00000109685	1169.06773903907	1.79401	0.253528334063686	7.07616926360095	1.48193839729865e-12	2.80053e-11	NSD2	protein_coding	2033.98626431614	1595.60300930298	529.874853454338	516.806829082821	1981	1567	529	556
ENSG00000108179	831.518246579341	1.79437	0.277749860563663	6.46038652945291	1.04435878229551e-10	1.47497e-09	PPIF	protein_coding	1049.33566992988	1532.47130121314	357.590402047634	386.675613126715	1022	1505	357	416
ENSG00000198888	40626.5891157086	1.79623	0.298081851141801	6.02594692288714	1.6812235425113e-09	1.95667e-08	MT-ND1	protein_coding	82812.2979042999	43364.3556842285	18891.1904275025	17438.5124468036	80655	42587	18860	18761
ENSG00000101557	3294.99991893172	1.80086	0.229729344881317	7.8390694289698	4.53897544938576e-15	1.18592e-13	USP14	protein_coding	5316.49716134728	4924.27323100779	1524.51706419187	1414.71221917995	5178	4836	1522	1522
ENSG00000099810	749.686461469693	1.80161	0.261237513039141	6.89646220538723	5.33135406708636e-12	9.31771e-11	MTAP	protein_coding	1293.70151087245	1036.58191670098	337.557326302669	330.905092002669	1260	1018	337	356
ENSG00000109805	311.857643418248	1.80304	0.290691580075276	6.20258173460959	5.55443204104409e-10	6.99135e-09	NCAPG	protein_coding	514.400362656428	455.159250260646	141.233184002007	136.637776753911	501	447	141	147
ENSG00000131187	193.704319267992	1.80711	0.358790496048927	5.03666011438905	4.73724863166237e-07	3.59472e-06	F12	protein_coding	228.964632479807	373.698981757622	80.132302979862	92.0213598546749	223	367	80	99
ENSG00000184831	264.911981357301	1.80723	0.298560387713323	6.05313057048773	1.4205762918812e-09	1.67141e-08	APOO	protein_coding	411.725639571313	412.392609296558	121.200108257041	114.329568304293	401	405	121	123
ENSG00000141741	748.407381373092	1.80764	0.277778397652976	6.50747543187795	7.64242453835853e-11	1.10359e-09	MIEN1	protein_coding	960.008660845829	1368.5325108508	316.522596770455	348.565757025284	935	1344	316	375
ENSG00000125378	336.776116791482	1.80834	0.286300594695829	6.31622316013097	2.68032928597396e-10	3.56682e-09	BMP4	protein_coding	518.507351579833	529.491745269655	139.22987642751	159.87549388893	505	520	139	172
ENSG00000135521	411.420548644414	1.8085	0.272801170086527	6.62935481947866	3.37157254734903e-11	5.15273e-10	LTV1	protein_coding	645.824008205376	634.371840967298	183.302643066434	182.183702338548	629	623	183	196
ENSG00000141905	5125.25759585598	1.80998	0.294259195394366	6.15096801638245	7.7011449776268e-10	9.46612e-09	NFIC	protein_coding	10315.7294283615	5636.03232705296	2171.58541075426	2377.68321725514	10047	5535	2168	2558
ENSG00000121022	836.505664153079	1.81001	0.253647112101065	7.13595403709501	9.61181270777751e-13	1.87377e-11	COPS5	protein_coding	1204.3745017884	1399.08011153944	385.636708090586	356.931335193891	1173	1374	385	384
ENSG00000135540	187.297407987087	1.81158	0.331696337573105	5.46157253726507	4.71935339967056e-08	4.32113e-07	NHSL1	protein_coding	318.291641563858	264.745872634828	87.1438794905999	79.0082382590643	310	260	87	85
ENSG00000261609	323.991575112961	1.81231	0.297397279116225	6.09389053926722	1.10199026727578e-09	1.32041e-08	GAN	protein_coding	467.169990037275	541.710785545109	127.210030980531	159.87549388893	455	532	127	172
ENSG00000135299	235.743869743516	1.81308	0.307813527871978	5.89020342703078	3.85720508188567e-09	4.20138e-08	ANKRD6	protein_coding	365.522014183011	368.607714976183	99.1637249375792	109.682024877289	356	362	99	118
ENSG00000175756	271.550361981933	1.8156	0.335173379951683	5.41689724970266	6.0642166394487e-08	5.41592e-07	AURKAIP1	protein_coding	485.651440192596	360.461688125881	94.1554560013379	145.932863607919	473	354	94	157
ENSG00000071794	1521.52976420117	1.81571	0.23649471383252	7.67759574889137	1.62102079460936e-14	3.94633e-13	HLTF	protein_coding	2302.99403879914	2436.6802815967	691.14111320131	655.303623207533	2243	2393	690	705
ENSG00000108829	1485.4340147528	1.81673	0.270883793119404	6.70667192333153	1.99113229140961e-11	3.16942e-10	LRRC59	protein_coding	1849.17176276293	2778.8134093094	663.094807158358	650.65607978053	1801	2729	662	700
ENSG00000172172	1180.48184338853	1.81687	0.323919117280837	5.60901003156132	2.0348723014316e-08	1.97041e-07	MRPL13	protein_coding	1222.85595194372	2455.00884200988	570.942658731517	473.119920868985	1191	2411	570	509
ENSG00000112237	1404.45464571391	1.81783	0.275145968051808	6.60678711618208	3.92750170433317e-11	5.9236e-10	CCNC	protein_coding	1723.90860059909	2652.54999312971	613.012117795944	628.347871330912	1679	2605	612	676
ENSG00000157224	609.694643562677	1.81904	0.26094736102115	6.9709249598411	3.14863895668574e-12	5.6558e-11	CLDN12	protein_coding	1011.34602238839	888.935180039248	262.433292259048	276.064079564025	985	873	262	297
ENSG00000145916	505.237068781785	1.82266	0.26723924288012	6.82033749129998	9.08268799490046e-12	1.52432e-10	RMND5B	protein_coding	788.541873293687	787.109844410468	207.342333960393	237.954223462594	768	773	207	256
ENSG00000186871	259.845490468429	1.82616	0.300483301062986	6.07739541955604	1.2215029266288e-09	1.45602e-08	ERCC6L	protein_coding	392.217442185141	418.502129434285	116.1918393208	112.470550933492	382	411	116	121
ENSG00000185404	511.480676376061	1.82726	0.264280355569983	6.91407902955381	4.70912607893092e-12	8.27215e-11	SP140L	protein_coding	809.07681791071	787.109844410468	217.358871832876	232.377171350189	788	773	217	250
ENSG00000144485	99.9490707890292	1.82772	0.395838344948217	4.61734454953348	3.8868163627231e-06	2.48823e-05	HES6	protein_coding	160.17256801278	151.719750086882	46.0760742134207	41.827890843034	156	149	46	45
ENSG00000168772	142.89657771251	1.8305	0.369865727710713	4.94908525490088	7.45630832090777e-07	5.47528e-06	CXXC4	protein_coding	262.847291097896	183.285604131804	64.1058423838896	61.3475732364499	256	180	64	66
ENSG00000196642	459.615413145437	1.83179	0.285437411751994	6.41748887999752	1.38540475828083e-10	1.9074e-09	RABL6	protein_coding	816.264048526668	619.098040622981	189.312565789924	213.786997642174	795	608	189	230
ENSG00000122674	1328.49742185225	1.83406	0.257217087040906	7.13040395359319	1.00074787632551e-12	1.94446e-11	CCZ1	protein_coding	1788.59367614271	2361.3295332314	611.008810221448	553.05766781345	1742	2319	610	595
ENSG00000164877	223.609526095761	1.83439	0.313523963994772	5.85087224107269	4.89001743209255e-09	5.25931e-08	MICALL2	protein_coding	370.655750337267	327.877580724671	100.165378724828	95.7393945962779	361	322	100	103
ENSG00000236801	156.928536353628	1.83705	0.421302582051294	4.36041368643615	1.2981678227319e-05	7.44333e-05	RPL24P8	processed_pseudogene	337.79983895003	152.73800344317	59.0975734476482	78.0787295736636	329	150	59	84
ENSG00000175063	1798.68206689445	1.83891	0.236741940485973	7.76758879572975	7.99942591632379e-15	2.02115e-13	UBE2C	protein_coding	2711.6394366779	2911.18634562682	827.366028267075	744.536457006006	2641	2859	826	801
ENSG00000168517	145.49738625306	1.84059	0.369221698816892	4.98504429189981	6.19476204187923e-07	4.61315e-06	HEXIM2	protein_coding	204.32269893938	250.490325646798	75.1240340436206	52.0524863824424	199	246	75	56
ENSG00000072958	383.644854732094	1.8413	0.286738055759243	6.42152505609414	1.3491580073595e-10	1.86494e-09	AP1M1	protein_coding	658.14497497559	541.710785545109	156.257990810731	178.465667596945	641	532	156	192
ENSG00000134779	1452.67370847242	1.84214	0.23716363214032	7.76736664585969	8.01346334246078e-15	2.02223e-13	TPGS2	protein_coding	2347.14416972574	2196.37248951278	623.028655668427	644.149518982724	2286	2157	622	693
ENSG00000134830	558.096568338622	1.84314	0.297987049591418	6.18529480161448	6.19865188610838e-10	7.75037e-09	C5AR2	protein_coding	688.947391901125	1056.94698382673	224.370448343614	262.121449283013	671	1038	224	282
ENSG00000068137	373.990452229451	1.84467	0.288654994258496	6.39055854172328	1.65280911319795e-10	2.25753e-09	PLEKHH3	protein_coding	516.453857118131	653.718654736767	161.266259746972	164.523037315934	503	642	161	177
ENSG00000116161	2682.17100577771	1.84507	0.248658498786126	7.42009011588075	1.17040672196886e-13	2.56017e-12	CACYBP	protein_coding	3594.64205520989	4798.00981482811	1163.9217007825	1172.11045229035	3501	4712	1162	1261
ENSG00000176208	521.458356581396	1.84531	0.323970550569945	5.69590954424703	1.22715930503498e-08	1.2339e-07	ATAD5	protein_coding	1053.44265885328	578.36790637147	212.350602896634	241.672258204197	1026	568	212	260
ENSG00000112984	835.227247865976	1.84675	0.249311677631151	7.4073909015724	1.28808370046771e-13	2.80867e-12	KIF20A	protein_coding	1257.76535779266	1356.31347057535	373.616862643607	353.213300452288	1225	1332	373	380
ENSG00000261324	366.412803957738	1.84832	0.372236767480643	4.96545290714245	6.85409241821021e-07	5.06723e-06	AC010168.2	sense_overlapping	792.648862217091	354.352167988154	178.294374130193	140.355811495514	772	348	178	151
ENSG00000106588	560.249860540411	1.85171	0.271013036353311	6.8325519605005	8.34171760445687e-12	1.40795e-10	PSMA2	protein_coding	778.274400985175	976.504968679999	246.406831663076	239.813240833395	758	959	246	258
ENSG00000166896	352.668017386762	1.85233	0.287710228268756	6.43817363617872	1.20919627114581e-10	1.68953e-09	ATP23	protein_coding	601.673877278777	503.017158006172	157.259644597979	148.721389664121	586	494	157	160
ENSG00000064961	896.796572220054	1.85317	0.250580104921356	7.39550183252444	1.40875216619496e-13	3.05249e-12	HMG20B	protein_coding	1504.18469319694	1305.40080276096	381.630092941593	395.970699980722	1465	1282	381	426
ENSG00000108788	685.617771393346	1.85337	0.292418467711549	6.33806693698843	2.32665751037587e-10	3.1142e-09	MLX	protein_coding	897.377079763909	1250.41512152142	345.570556600655	249.108327687403	874	1228	345	268
ENSG00000237550	1437.14348652235	1.85445	0.306795412725025	6.04458985360347	1.49790557154002e-09	1.75318e-08	RPL9P9	transcribed_processed_pseudogene	2911.85514669387	1591.52999587783	562.929428433531	682.259375084155	2836	1563	562	734
ENSG00000146243	254.788497767375	1.85586	0.301648188575454	6.15240770541022	7.63153846553127e-10	9.39437e-09	IRAK1BP1	protein_coding	401.458167262801	397.118808952241	107.176955235565	113.400059618892	391	390	107	122
ENSG00000049541	214.923673556125	1.85757	0.314442474334627	5.90750749905395	3.47322523809157e-09	3.82295e-08	RFC2	protein_coding	335.746344488328	338.060114287549	90.1488408523448	95.7393945962779	327	332	90	103
ENSG00000136271	294.441078135407	1.8587	0.291996380479336	6.36549019090419	1.94667015746951e-10	2.63284e-09	DDX56	protein_coding	450.742034343657	472.469557317538	127.210030980531	127.342689899904	439	464	127	137
ENSG00000166165	371.790922484845	1.85963	0.362530105815564	5.12959103179682	2.90372327274246e-07	2.29339e-06	CKB	protein_coding	366.548761413862	799.328884685922	163.269567321469	158.016476518129	357	785	163	170
ENSG00000178074	1084.34256876744	1.86015	0.245846852482675	7.56630291474085	3.83996048460268e-14	8.85845e-13	C2orf69	protein_coding	1814.26235691399	1586.43872909639	460.760742134207	475.908446925187	1767	1558	460	512
ENSG00000198924	207.618095330334	1.86385	0.322825433477757	5.77356444898544	7.76119005822595e-09	8.07047e-08	DCLRE1A	protein_coding	331.639355564923	319.731553874369	99.1637249375792	79.9377469444651	323	314	99	86
ENSG00000109654	272.731270707698	1.86389	0.30424711890858	6.12622611057404	8.99879011088538e-10	1.09343e-08	TRIM2	protein_coding	410.698892340462	444.976716697768	130.214992342276	105.034481450286	400	437	130	113
ENSG00000213337	167.708760168554	1.86864	0.342590569858076	5.45443948701527	4.91275610264709e-08	4.48433e-07	ANKRD39	protein_coding	280.301994022365	246.417312221647	65.1074961711379	79.0082382590643	273	242	65	85
ENSG00000090971	126.263372161829	1.8694	0.374435525869592	4.99259071248799	5.9574717380097e-07	4.44886e-06	NAT14	protein_coding	186.86799601491	209.760191395286	47.0777280006689	61.3475732364499	182	206	47	66
ENSG00000152642	923.324421580659	1.87302	0.247911360159213	7.55518850356038	4.18253655895945e-14	9.59526e-13	GPD1L	protein_coding	1495.97071535013	1405.18963167716	415.686321708034	376.451017587306	1457	1380	415	405
ENSG00000136108	792.86228391587	1.87343	0.257348401620702	7.27974681508459	3.34447254772955e-13	6.89314e-12	CKAP2	protein_coding	1187.94654609479	1303.36429604838	370.611901281862	309.526392238452	1157	1280	370	333
ENSG00000180354	414.316359099034	1.88048	0.284529459860366	6.60908680976867	3.86697924593679e-11	5.84083e-10	MTURN	protein_coding	730.017281135171	573.276639590031	178.294374130193	175.677141540743	711	563	178	189
ENSG00000140832	493.298858265574	1.88091	0.266686548243102	7.05289443818451	1.75233792479452e-12	3.26677e-11	MARVELD3	protein_coding	742.338247905385	809.5114182488	210.347295322138	210.998471585972	723	795	210	227
ENSG00000082515	559.19545685651	1.88283	0.318233083451036	5.91650102023032	3.28862434327138e-09	3.63912e-08	MRPL22	protein_coding	628.369305280906	1131.27947883574	236.390293790593	240.742749518796	612	1111	236	259
ENSG00000227462	172.808785543651	1.88453	0.334230816677182	5.63841761205123	1.71619895830297e-08	1.6831e-07	PSME2P6	processed_pseudogene	273.114763406407	270.855392772554	70.1157651073793	77.1492208882628	266	266	70	83
ENSG00000213347	126.919863993622	1.88689	0.372615725899098	5.06389824373326	4.10768961281729e-07	3.15167e-06	MXD3	protein_coding	177.62727093725	221.97923167074	55.0909582986551	52.9819950678431	173	218	55	57
ENSG00000112297	1325.73649145017	1.89051	0.243694536997924	7.75769980146979	8.64835645562739e-15	2.17449e-13	CRYBG1	protein_coding	1927.20455230762	2249.32166403975	552.912890561048	573.506858892267	1877	2209	552	617
ENSG00000100280	1336.66802162626	1.89449	0.269591630909294	7.02725318878571	2.10638944354789e-12	3.87789e-11	AP1B1	protein_coding	1704.40040321292	2508.97626989314	570.942658731517	562.352754667458	1660	2464	570	605
ENSG00000132434	218.260449536412	1.89592	0.322480234372798	5.87918459602207	4.12292385941964e-09	4.47851e-08	LANCL2	protein_coding	328.559113872369	359.443434769593	104.171993873821	80.8672556298658	320	353	104	87
ENSG00000250317	147.276016373485	1.89641	0.353846071409145	5.35941979624561	8.34896483901702e-08	7.23169e-07	SMIM20	protein_coding	242.312346480872	221.97923167074	68.1124575328827	56.7000298094462	236	218	68	61
ENSG00000130706	263.521596967131	1.89703	0.361340267640701	5.24998125358768	1.52114689895384e-07	1.26009e-06	ADRM1	protein_coding	524.66783496494	306.494260242627	88.1455332778482	134.77875938311	511	301	88	145
ENSG00000150594	197.188180528739	1.90148	0.34133300355931	5.5707481971209	2.53647694070151e-08	2.41989e-07	ADRA2A	protein_coding	257.71355494364	364.534701551032	79.1306491926137	87.3738164276711	251	358	79	94
ENSG00000172893	409.159136824115	1.90184	0.313378874841866	6.06883397759892	1.28842250854686e-09	1.53226e-08	DHCR7	protein_coding	496.945659731959	794.237617904483	163.269567321469	182.183702338548	484	780	163	196
ENSG00000170786	286.066802394094	1.90255	0.296247917158694	6.42216493341991	1.34349737904339e-10	1.85836e-09	SDR16C5	protein_coding	436.367573111741	466.360037179812	127.210030980531	114.329568304293	425	458	127	123
ENSG00000165644	242.309969371637	1.90447	0.354580116250153	5.37104557291793	7.82814210416849e-08	6.81767e-07	COMTD1	protein_coding	287.489224638323	477.560824098977	86.1422257033517	118.047603045896	280	469	86	127
ENSG00000066279	2790.94941717249	1.90631	0.231919529611782	8.21969447624287	2.04022266395911e-16	6.17227e-15	ASPM	protein_coding	4646.03121960147	4166.69273392967	1204.98950605968	1146.08420909913	4525	4092	1203	1233
ENSG00000071189	1095.71287886083	1.90927	0.250830530278663	7.6117874276295	2.70330920702278e-14	6.35677e-13	SNX13	protein_coding	1892.29514645868	1569.1284220395	442.730973963738	478.69697298139	1843	1541	442	515
ENSG00000053747	84.7627535303159	1.9113	0.421322475069555	4.53643996251916	5.72117662471559e-06	3.52871e-05	LAMA3	protein_coding	133.47714001065	134.409443029989	33.0545749791931	38.109856101431	130	132	33	41
ENSG00000172954	593.309569924194	1.91311	0.259251444283733	7.37937432935215	1.59035113181802e-13	3.41736e-12	LCLAT1	protein_coding	953.848177460722	921.519287440458	240.396908939586	257.47390585601	929	905	240	277
ENSG00000127022	6849.87033134609	1.9159	0.224936076627475	8.51753769509694	1.62981313783908e-17	5.60228e-16	CANX	protein_coding	10377.3342622126	11282.2471876688	2841.69179442336	2898.20808107956	10107	11080	2837	3118
ENSG00000154719	264.567015652924	1.91697	0.329077137590791	5.82529286559061	5.70125314820175e-09	6.08124e-08	MRPL39	protein_coding	426.100100803229	410.356102583983	137.226568853014	84.5852903714689	415	403	137	91
ENSG00000236830	107.117437109204	1.91845	0.428176959134693	4.48050622189914	7.44662089372942e-06	4.47294e-05	CBR3-AS1	processed_transcript	218.697160171296	120.15389604196	44.0727666389241	45.5459255846371	213	118	44	49
ENSG00000121211	124.990111811425	1.92025	0.391553110207701	4.90419334041195	9.38120540941263e-07	6.77339e-06	MND1	protein_coding	160.17256801278	235.216525302481	58.0959196604	46.4754342700378	156	231	58	50
ENSG00000121957	456.212587477493	1.92178	0.26877164804471	7.15024726467764	8.66217266402121e-13	1.70224e-11	GPSM2	protein_coding	724.883544980915	718.886869539186	193.319180938917	187.760754450953	706	706	193	202
ENSG00000180233	1112.98687743165	1.92195	0.27853000333698	6.900326835865	5.18830304790821e-12	9.08304e-11	ZNRF2	protein_coding	1480.56950688736	2041.59797935704	532.879814816082	396.900208666123	1442	2005	532	427
ENSG00000164975	1227.80852849943	1.92212	0.246992531799511	7.78210090056025	7.13299398168291e-15	1.81956e-13	SNAPC3	protein_coding	2118.17953724593	1767.68782651562	517.855008007358	507.511742228813	2063	1736	517	546
ENSG00000122741	3004.26715214601	1.92256	0.264065654928525	7.28062293629998	3.32282223750529e-13	6.85535e-12	DCAF10	protein_coding	5705.63436183987	3803.17628573493	1245.05565754961	1263.20230345963	5557	3735	1243	1359
ENSG00000198346	110.409943085102	1.92546	0.396921408539937	4.85098506824659	1.22849795768298e-06	8.67621e-06	ZNF813	protein_coding	180.707512629803	169.030057143775	37.0611901281862	54.8410124386446	176	166	37	59
ENSG00000103121	404.359160433497	1.92646	0.283093143319535	6.80505596270173	1.01009963625831e-11	1.68293e-10	CMC2	protein_coding	699.214864209636	581.422666440333	159.262952172476	177.536158911545	681	571	159	191
ENSG00000138738	72.9733513320021	1.92841	0.447813425716171	4.30627659593923	1.66025439151688e-05	9.32311e-05	PRDM5	protein_coding	126.289909394692	104.880095697643	30.0496136174483	30.673786618225	123	103	30	33
ENSG00000051341	197.28783965374	1.92989	0.33311986023264	5.79337637950127	6.89852681850977e-09	7.23891e-08	POLQ	protein_coding	353.201047412797	271.873646128842	84.1389181288551	79.9377469444651	344	267	84	86
ENSG00000180694	1162.01839181815	1.9299	0.35807231468835	5.38970368837988	7.05739495869781e-08	6.21286e-07	TMEM64	protein_coding	1068.84386731605	2612.83811223449	537.888083752324	428.503503969749	1041	2566	537	461
ENSG00000155368	9806.63631065226	1.93067	0.233419113811455	8.27127601219068	1.32532829143093e-16	4.1365e-15	DBI	protein_coding	13940.1471532661	17135.1674796111	4018.63499444008	4132.59561529176	13577	16828	4012	4446
ENSG00000126581	2268.56782081498	1.93125	0.236265344329822	8.17406575341751	2.98167185435465e-16	8.8649e-15	BECN1	protein_coding	3864.67657692375	3324.59720827966	928.533060779151	956.464437277379	3764	3265	927	1029
ENSG00000198356	505.731613566108	1.93225	0.333126728536461	5.80035518552896	6.61746010879753e-09	6.96871e-08	ASNA1	protein_coding	1029.82747254371	573.276639590031	176.291066555696	243.531275574998	1003	563	176	262
ENSG00000168246	1295.4279951172	1.93234	0.263106848742167	7.3443317230642	2.06789677048832e-13	4.37089e-12	UBTD2	protein_coding	2388.21405895979	1717.79341205752	519.858315581855	555.846193869652	2326	1687	519	598
ENSG00000100028	2490.097001676	1.93336	0.263270665340149	7.34363207143564	2.07874072938346e-13	4.38932e-12	SNRPD3	protein_coding	4704.55581175999	3189.16951189338	1011.67032512076	1054.99235792986	4582	3132	1010	1135
ENSG00000160446	217.233246139439	1.9357	0.319786653002265	6.05310758937231	1.42077905167506e-09	1.67141e-08	ZDHHC12	protein_coding	315.211399871304	373.698981757622	86.1422257033517	93.8803772254764	307	367	86	101
ENSG00000263753	179.180384997729	1.93765	0.332407639830735	5.82914886603811	5.57107890503283e-09	5.95159e-08	LINC00667	lincRNA	270.034521713854	298.348233392325	72.1190726818758	76.219712202862	263	293	72	82
ENSG00000137216	855.974877078283	1.93983	0.252465842938281	7.68353590417086	1.54756566235891e-14	3.78532e-13	TMEM63B	protein_coding	1406.64370626608	1309.47381618611	328.542442217434	379.239543643509	1370	1286	328	408
ENSG00000126768	334.599834604454	1.94072	0.329546867917797	5.88905233920779	3.88416430506055e-09	4.22582e-08	TIMM17B	protein_coding	617.075085741544	444.976716697768	107.176955235565	169.170580742938	601	437	107	182
ENSG00000099817	3195.68352000522	1.94911	0.251378694726745	7.75366781635427	8.92756759738454e-15	2.23654e-13	POLR2E	protein_coding	4487.9121460504	5665.56167438531	1169.93162350599	1459.32863607919	4371	5564	1168	1570
ENSG00000118193	740.426157993561	1.95006	0.254928232225818	7.64944490156384	2.01848740038581e-14	4.82874e-13	KIF14	protein_coding	1168.43834870861	1184.22865336271	325.537480855689	283.500149047231	1138	1163	325	305
ENSG00000004478	1665.36091670378	1.95359	0.32816348139664	5.95309873774155	2.63112448165642e-09	2.97031e-08	FKBP4	protein_coding	1681.81196413419	3612.76290810911	652.076615498627	714.792179073182	1638	3548	651	769
ENSG00000165304	756.359796296547	1.95411	0.251253895974824	7.77741704226349	7.40202772711805e-15	1.8817e-13	MELK	protein_coding	1186.91979886393	1217.83101412021	319.5275581322	301.160814069845	1156	1196	319	324
ENSG00000087903	95.7308937549868	1.95616	0.426586799034411	4.58559934730007	4.52685955408993e-06	2.85331e-05	RFX2	protein_coding	141.691117857459	162.920537006048	29.0479598302	49.2639603262401	138	160	29	53
ENSG00000092445	114.180846197746	1.95681	0.387746861473896	5.04662267000647	4.49688210794203e-07	3.4274e-06	TYRO3	protein_coding	204.32269893938	158.847523580897	47.0777280006689	46.4754342700378	199	156	47	50
ENSG00000172167	148.264300222661	1.96034	0.377402439641311	5.19429094719623	2.0550154650996e-07	1.66959e-06	MTBP	protein_coding	273.114763406407	198.559404476121	72.1190726818758	49.2639603262401	266	195	72	53
ENSG00000160124	400.862293159828	1.96088	0.289133049476387	6.78191871120641	1.18590199563691e-11	1.95693e-10	CCDC58	protein_coding	711.53583097985	564.11235938344	176.291066555696	151.509915720323	693	554	176	163
ENSG00000163590	89.3589298937758	1.96153	0.435753619858304	4.50145909198802	6.74885556275445e-06	4.09063e-05	PPM1L	protein_coding	170.440040321292	114.044375904233	32.0529211919448	40.8983821576333	166	112	32	44
ENSG00000129028	119.025209518511	1.9644	0.395825585082871	4.96279150428496	6.94871631122517e-07	5.13352e-06	THAP10	protein_coding	154.012084627673	225.033991739603	44.0727666389241	52.9819950678431	150	221	44	57
ENSG00000167085	1318.90358310319	1.96482	0.275655585445398	7.12781369452642	1.01975673803017e-12	1.97583e-11	PHB	protein_coding	1658.19677782461	2541.56037729435	534.883122390579	540.97405490324	1615	2496	534	582
ENSG00000120137	2558.34013992276	1.96854	0.229285302259282	8.58555611618182	9.03980649843414e-18	3.21963e-16	PANK3	protein_coding	4014.58167262801	4136.14513324104	1052.73813039794	1029.89562342404	3910	4062	1051	1108
ENSG00000171421	768.510159886226	1.97369	0.255001789156752	7.7399019370904	9.94935220979275e-15	2.4835e-13	MRPL36	protein_coding	1153.03714024585	1297.25477591066	297.491174812738	326.257548575666	1123	1274	297	351
ENSG00000146476	790.162831773317	1.97439	0.259913192560803	7.5963507129895	3.04598321480908e-14	7.10604e-13	ARMT1	protein_coding	1387.13550887991	1132.29773219203	333.550711153676	307.66737486765	1351	1112	333	331
ENSG00000128011	249.692309537552	1.97657	0.304415380573625	6.49299973824647	8.41438353436618e-11	1.20664e-09	LRFN1	protein_coding	388.110453261736	408.319595871407	99.1637249375792	103.175464079484	378	401	99	111
ENSG00000212907	11252.9863504144	1.97897	0.264587396490213	7.47944483131166	7.46372354403968e-14	1.66789e-12	MT-ND4L	protein_coding	21845.0740835892	14059.0240902656	4588.57599938435	4519.27122841848	21276	13807	4581	4862
ENSG00000164850	80.7231333332873	1.98132	0.439227787986457	4.51090704139529	6.45510064201004e-06	3.93912e-05	GPER1	protein_coding	137.584128934055	120.15389604196	27.0446522557034	38.109856101431	134	118	27	41
ENSG00000189057	2444.83438275132	1.98654	0.246901729880159	8.04585776501085	8.56434162048767e-16	2.41118e-14	FAM111B	protein_coding	4404.74562035145	3404.02097007011	1019.68355541874	950.887385164974	4290	3343	1018	1023
ENSG00000130005	329.472391769243	1.98678	0.293387659561784	6.77186153545812	1.27135790083094e-11	2.08299e-10	GAMT	protein_coding	566.764471429837	485.70685094928	123.203415831538	142.214828866316	552	477	123	153
ENSG00000083123	205.900744315383	1.98687	0.322971807947544	6.15182233572646	7.65976574301174e-10	9.42352e-09	BCKDHB	protein_coding	354.227794643648	303.439500173764	84.1389181288551	81.7967643152666	345	298	84	88
ENSG00000166881	338.404762791871	1.98778	0.311313914493374	6.3851455159059	1.7123456173333e-10	2.33577e-09	NEMP1	protein_coding	441.501309265996	639.463107748737	146.241452938248	126.413181214503	430	628	146	136
ENSG00000104442	1784.87866649458	1.98955	0.259594181379051	7.66408581382972	1.80109445439266e-14	4.33373e-13	ARMC1	protein_coding	3332.82151134285	2370.49381343799	724.195688180503	712.00365301698	3246	2328	723	766
ENSG00000148291	102.133585204392	1.9905	0.405113522148634	4.9134449770897	8.94898555781123e-07	6.49987e-06	SURF2	protein_coding	184.814501553208	141.537216524004	44.0727666389241	38.109856101431	180	139	44	41
ENSG00000137055	392.289862667402	1.99068	0.311659396402715	6.38734737366599	1.68787930345667e-10	2.30391e-09	PLAA	protein_coding	752.605720213896	500.980651293597	174.2877589812	141.285320180915	733	492	174	152
ENSG00000089685	977.555428408709	1.99082	0.245546554650369	8.10772218907635	5.15774957764304e-16	1.49063e-14	BIRC5	protein_coding	1498.02420981183	1626.15060999161	395.653245963069	390.393647868318	1459	1597	395	420
ENSG00000113312	527.40549722547	1.99421	0.264268128983603	7.54615247626225	4.48305156702845e-14	1.02393e-12	TTC1	protein_coding	875.815387916035	810.529671605088	211.348949109386	211.927980271373	853	796	211	228
ENSG00000127952	344.669842816289	1.99959	0.298398569194416	6.70107384292518	2.06893451296246e-11	3.27564e-10	STYXL1	protein_coding	629.396052511758	473.487810673826	138.228222640262	137.567285439312	613	465	138	148
ENSG00000196591	2801.6140354802	2.00363	0.2379214166088	8.42138293069977	3.72065994216531e-17	1.23781e-15	HDAC2	protein_coding	4912.98549962277	4056.72137145059	1101.8191659731	1134.93010487432	4785	3984	1100	1221
ENSG00000112773	923.469618610069	2.0054	0.250234974690975	8.01408385875961	1.10960983747657e-15	3.0945e-14	FAM46A	protein_coding	1383.02851995651	1574.21968882094	380.628439154345	356.00182650849	1347	1546	380	383
ENSG00000161642	111.160651344332	2.00822	0.4129111867944	4.86355330899058	1.15296954056706e-06	8.21287e-06	ZNF385A	protein_coding	219.723907402147	136.445949742565	41.0678052771793	47.4049429554386	214	134	41	51
ENSG00000166394	133.477758239229	2.00904	0.457106821917403	4.39511703768743	1.1071308697479e-05	6.44048e-05	CYB5R2	protein_coding	118.075931547883	309.549020311491	56.0926120859034	50.1934690116409	115	304	56	54
ENSG00000151917	86.1880895848391	2.01015	0.422916885904053	4.75306103938188	2.00359826183879e-06	1.35315e-05	BEND6	protein_coding	148.878348473417	127.281669535975	36.0595363409379	32.5328039890265	145	125	36	35
ENSG00000149091	779.069887841343	2.01042	0.275673424574636	7.29277495665807	3.03635045202261e-13	6.30203e-12	DGKZ	protein_coding	1118.12773439691	1378.71504441368	263.434946046296	356.00182650849	1089	1354	263	383
ENSG00000140403	1309.09173672102	2.01261	0.240631172841876	8.363867781788	6.06949361054519e-17	1.96859e-15	DNAJA4	protein_coding	1992.91637508209	2203.5002630068	513.848392858365	526.101915936828	1941	2164	513	566
ENSG00000210077	328.858084151045	2.0131	0.344062660321902	5.85096096467027	4.88740930451292e-09	5.25924e-08	MT-TV	Mt_tRNA	674.572930669209	379.808501895349	114.188531746303	146.86237229332	657	373	114	158
ENSG00000114656	87.7909365930572	2.01574	0.452001649076042	4.45958396406627	8.21188986705056e-06	4.89144e-05	KIAA1257	protein_coding	178.654018168101	102.843588985068	38.0628439154345	31.6032953036257	174	101	38	34
ENSG00000155506	3617.72395898868	2.01687	0.245990301733708	8.19900203187515	2.42390830885751e-16	7.25875e-15	LARP1	protein_coding	6613.27891391229	4990.4596991665	1414.33514759456	1452.82207528138	6441	4901	1412	1563
ENSG00000146540	952.421751996266	2.01997	0.24484423644327	8.25002831272979	1.58357004204819e-16	4.86184e-15	C7orf50	protein_coding	1526.77313227567	1529.41654114427	369.610247494614	383.887087070513	1487	1502	369	413
ENSG00000113924	170.305126509985	2.02609	0.461010734743706	4.3948934341114	1.1082710861763e-05	6.44048e-05	HGD	protein_coding	134.503887241501	412.392609296558	71.1174188946275	63.2065906072515	131	405	71	68
ENSG00000042753	531.515044185908	2.02622	0.372331054487836	5.44198649938979	5.2689669679644e-08	4.77786e-07	AP2S1	protein_coding	706.402094825594	1000.94304923091	122.20176204429	296.513270642841	688	983	122	319
ENSG00000142197	1154.42591188067	2.02894	0.24869316917728	8.15841050555485	3.39462099019441e-16	1.0035e-14	DOPEY2	protein_coding	2023.71879200763	1685.20930465631	447.739242899979	461.036307958775	1971	1655	447	496
ENSG00000106012	354.43142509484	2.03089	0.282062917910747	7.20014150542886	6.01501029312905e-13	1.20143e-11	IQCE	protein_coding	563.684229737284	575.313146302606	140.231530214759	138.496794124713	549	565	140	149
ENSG00000151725	1981.50760433432	2.0335	0.245599416071977	8.27975037071906	1.23433755285846e-16	3.86417e-15	CENPU	protein_coding	3548.43842982159	2821.58005027349	800.321376011372	755.690561230815	3456	2771	799	813
ENSG00000267795	762.876803600542	2.03735	0.277000909746778	7.35502250708621	1.90894949613186e-13	4.05564e-12	SMIM22	protein_coding	1236.20366594479	1217.83101412021	242.400216514083	355.072317823089	1204	1196	242	382
ENSG00000077152	850.029379676071	2.03748	0.281202600576502	7.2455828018952	4.30583622938726e-13	8.75252e-12	UBE2T	protein_coding	1106.83351485754	1627.1688633479	356.588748260386	309.526392238452	1078	1598	356	333
ENSG00000118412	1274.05427972339	2.03935	0.265800908143752	7.67246742180297	1.68718820076371e-14	4.08817e-13	CASP8AP2	protein_coding	2406.69550911511	1692.33707815032	500.826893624138	496.357638004004	2344	1662	500	534
ENSG00000165186	68.9972853172359	2.0394	0.462159405604851	4.4127587988669	1.02061681090705e-05	5.97612e-05	PTCHD1	protein_coding	124.23641493299	97.7523222036287	27.0446522557034	26.9557518766219	121	96	27	29
ENSG00000171766	2348.94880034114	2.04754	0.236505566936441	8.65748094304552	4.82304141511836e-18	1.76193e-16	GATM	protein_coding	4062.83879247802	3502.79154563003	941.554560013379	888.610303243123	3957	3440	940	956
ENSG00000153406	363.119896418308	2.04769	0.283445473670825	7.22427951458606	5.03765471006739e-13	1.01702e-11	NMRAL1	protein_coding	580.112185430902	589.568693290635	132.218299916772	150.580407034923	565	579	132	162
ENSG00000163682	806.36720219289	2.04918	0.301561779913769	6.79523223819291	1.08138186275285e-11	1.79447e-10	RPL9	protein_coding	1635.60833874589	962.24942169197	299.494482387234	328.116565946467	1593	945	299	353
ENSG00000112339	493.722026678602	2.04949	0.274530512412216	7.46544944125728	8.30157627011759e-14	1.84318e-12	HBS1L	protein_coding	870.681651761779	719.905122895473	199.329103662407	184.972228394751	848	707	199	199
ENSG00000123374	1763.50154903026	2.04953	0.244206598168219	8.39261373396771	4.75451685325205e-17	1.56664e-15	CDK2	protein_coding	2546.33313251086	3135.20208401013	691.14111320131	681.329866398755	2480	3079	690	733
ENSG00000209082	1469.52078721924	2.05178	0.29780749881811	6.88962236938876	5.59406864773414e-12	9.74394e-11	MT-TL1	Mt_tRNA	2971.40648608324	1764.63306644675	498.823586049641	643.220010297324	2894	1733	498	692
ENSG00000142409	119.578593689966	2.05232	0.393940388400601	5.20972291389442	1.89122860617882e-07	1.54258e-06	ZNF787	protein_coding	202.269204477677	183.285604131804	36.0595363409379	56.7000298094462	197	180	36	61
ENSG00000170500	291.577682269681	2.05515	0.308536065893741	6.66095842407855	2.72047600531183e-11	4.21684e-10	LONRF2	protein_coding	406.591903417057	533.564758694806	107.176955235565	118.977111731297	396	524	107	128
ENSG00000051620	1928.25329909535	2.0587	0.249275054087133	8.25874964806982	1.47206313522615e-16	4.55327e-15	HEBP2	protein_coding	3500.18130997159	2719.75471464471	778.28499269191	714.792179073182	3409	2671	777	769
ENSG00000168924	608.284813413278	2.06108	0.259857241412112	7.93157246756503	2.16388268102941e-15	5.90729e-14	LETM1	protein_coding	937.420221767104	1025.38112978181	232.3836786416	237.954223462594	913	1007	232	256
ENSG00000005486	252.116437228355	2.06617	0.33577663610567	6.15341194155927	7.58334908480223e-10	9.34061e-09	RHBDD2	protein_coding	454.849023267061	359.443434769593	76.1256878308689	118.047603045896	443	353	76	127
ENSG00000024526	403.151460548276	2.06684	0.293247167477395	7.04811417014973	1.81358813540616e-12	3.37791e-11	DEPDC1	protein_coding	553.416757428772	748.416216871532	159.262952172476	151.509915720323	539	735	159	163
ENSG00000108055	4752.79522734597	2.06939	0.23141178443233	8.94244757784674	3.80644394985254e-19	1.52059e-17	SMC3	protein_coding	8227.3255608103	7125.73698730201	1891.12235032474	1766.99601094684	8013	6998	1888	1901
ENSG00000243449	122.533594945791	2.07311	0.448999429939193	4.61717086085165	3.89006974158341e-06	2.48909e-05	C4orf48	protein_coding	121.156173240436	274.928406197706	41.0678052771793	52.9819950678431	118	270	41	57
ENSG00000130204	399.386070202857	2.07475	0.301903881832353	6.87221807452552	6.32112217272235e-12	1.0864e-10	TOMM40	protein_coding	747.47198405964	543.747292257684	136.224915065765	170.100089428338	728	534	136	183
ENSG00000105784	96.8411139660626	2.07631	0.420599044656245	4.93655316593667	7.95153679691586e-07	5.81417e-06	RUNDC3B	protein_coding	185.841248784059	127.281669535975	37.0611901281862	37.1803474160303	181	125	37	40
ENSG00000254343	124.662730031197	2.07701	0.381751676582567	5.44072696797611	5.30635869540909e-08	4.80335e-07	AC091563.1	lincRNA	229.991379710659	173.103070568926	49.0810355751655	46.4754342700378	224	170	49	50
ENSG00000184162	320.360329677527	2.07876	0.301178286027338	6.90210237443172	5.12384863678608e-12	8.9778e-11	NR2C2AP	protein_coding	577.031943738349	459.232263685797	113.186877959055	131.990233326907	562	451	113	142
ENSG00000203995	64.5271245788848	2.08022	0.478649454843687	4.34601386930049	1.3863380726558e-05	7.89854e-05	ZYG11A	protein_coding	116.02243708618	92.6610554221897	28.0463060429517	21.3786997642174	113	91	28	23
ENSG00000133065	463.726740881985	2.08194	0.32710348875381	6.36476663701707	1.95586874848324e-10	2.64355e-09	SLC41A1	protein_coding	548.283021274516	952.066888129092	199.329103662407	155.227950461926	534	935	199	167
ENSG00000189337	114.033847612263	2.08871	0.389935024432786	5.35654702531388	8.48274299150105e-08	7.33835e-07	KAZN	protein_coding	207.402940631933	161.90228364976	44.0727666389241	42.7573995284348	202	159	44	46
ENSG00000164930	342.071532319002	2.08934	0.303914442519586	6.8747686284292	6.2090551146983e-12	1.0707e-10	FZD6	protein_coding	483.597945730894	624.18930740442	145.239799151	115.259076989694	471	613	145	124
ENSG00000236844	402.73490760243	2.09446	0.401894522027918	5.21145648227939	1.87363796505373e-07	1.52883e-06	AC069213.3	processed_pseudogene	881.975871301142	423.593396215724	97.1604173630827	208.209945529769	859	416	97	224
ENSG00000167232	1089.28764287715	2.09551	0.242775045751786	8.63147494128031	6.05658330167739e-18	2.19106e-16	ZNF91	protein_coding	1797.83440122037	1733.06721240183	424.701205793269	401.547752093127	1751	1702	424	432
ENSG00000149089	446.254622619271	2.09849	0.34166855921254	6.14189837477141	8.15410227998694e-10	9.97829e-09	APIP	protein_coding	497.97240696281	949.012128060228	189.312565789924	148.721389664121	485	932	189	160
ENSG00000167081	859.681274162241	2.10052	0.27383075287076	7.67088518812998	1.70813393241493e-14	4.12925e-13	PBX3	protein_coding	1161.25111809266	1627.1688633479	343.567249026158	306.73786618225	1131	1598	343	330
ENSG00000156802	2348.81787447739	2.10077	0.24344954090341	8.62918283955083	6.1791845506731e-18	2.23152e-16	ATAD2	protein_coding	4232.25208556846	3386.71066301322	916.513215332172	859.7955339957	4122	3326	915	925
ENSG00000134532	66.2030708132798	2.10189	0.471374629138791	4.45905816052968	8.23205831930416e-06	4.90204e-05	SOX5	protein_coding	119.102678778734	95.715815491053	23.0380371067103	26.9557518766219	116	94	23	29
ENSG00000169689	1375.36298322935	2.10256	0.252969421908514	8.31151424392744	9.44885037374314e-17	2.99885e-15	CENPX	protein_coding	2515.53071558533	1946.90041722227	513.848392858365	525.172407251428	2450	1912	513	565
ENSG00000113460	726.427015544334	2.10369	0.259594909744473	8.10375926109949	5.32864969269728e-16	1.53573e-14	BRIX1	protein_coding	1212.58847963521	1144.51677246749	299.494482387234	249.108327687403	1181	1124	299	268
ENSG00000090889	687.336480206582	2.11891	0.255238880616358	8.30169322765347	1.02637950979203e-16	3.24753e-15	KIF4A	protein_coding	1085.27182300967	1149.60803924892	251.415100599317	263.050957968414	1057	1129	251	283
ENSG00000121073	657.801285748104	2.12038	0.296769199721905	7.14487119817156	9.00803148652761e-13	1.76351e-11	SLC35B1	protein_coding	832.692004220286	1306.41905611725	263.434946046296	228.659136608586	811	1283	263	246
ENSG00000154277	241.021202621459	2.12058	0.318266869521557	6.66290830657294	2.68461169812531e-11	4.16749e-10	UCHL1	protein_coding	343.960322335137	439.885449916329	89.1471870650965	91.0918511692742	335	432	89	98
ENSG00000183828	133.349104301994	2.12218	0.4029876666322	5.26612836207303	1.39330880452408e-07	1.16351e-06	NUDT14	protein_coding	262.847291097896	171.06656385635	39.0644977026827	60.4180645510492	256	168	39	65
ENSG00000182768	246.53630271893	2.12479	0.331028867774048	6.41875970562534	1.37389069303607e-10	1.89659e-09	NGRN	protein_coding	477.437462345787	324.822820655808	88.1455332778482	95.7393945962779	465	319	88	103
ENSG00000165905	139.864183736557	2.12547	0.36086417959474	5.88993593405812	3.86345364902956e-09	4.20549e-08	LARGE2	protein_coding	239.232104788319	215.869711533013	55.0909582986551	49.2639603262401	233	212	55	53
ENSG00000196756	271.402391292456	2.12588	0.300872605438801	7.06570652091867	1.59800829032427e-12	3.00614e-11	SNHG17	processed_transcript	423.019859110676	460.250517042085	99.1637249375792	103.175464079484	412	452	99	111
ENSG00000197557	156.733380936814	2.12812	0.346087761628625	6.14907557411379	7.79358400203707e-10	9.56337e-09	TTC30A	protein_coding	253.606566020235	256.599845784525	59.0975734476482	57.6295384948469	247	252	59	62
ENSG00000169607	501.032196797921	2.12934	0.26994367568811	7.88808979777781	3.06846947378176e-15	8.24621e-14	CKAP2L	protein_coding	856.307190529863	774.890804135015	196.324142300662	176.606650226144	834	761	196	190
ENSG00000256053	329.967084346902	2.13259	0.331486669197607	6.43341876365984	1.24765290356622e-10	1.73623e-09	APOPT1	protein_coding	675.59967790006	399.155315664817	125.206723406034	119.906620416698	658	392	125	129
ENSG00000101057	678.594672042702	2.13284	0.262381372321011	8.12877458123756	4.33651876932236e-16	1.27285e-14	MYBL2	protein_coding	1206.42799625011	1003.99780929977	247.408485450324	256.544397170609	1175	986	247	276
ENSG00000169679	434.817236276259	2.1332	0.285373594935493	7.47512018364993	7.71333276077608e-14	1.71811e-12	BUB1	protein_coding	618.101832972395	798.310631329634	159.262952172476	163.593528630533	602	784	159	176
ENSG00000240230	505.914538275253	2.13691	0.269603650399378	7.92612049056104	2.2609822284722e-15	6.14803e-14	COX19	protein_coding	769.033675907515	879.770899832658	184.304296853683	190.549280507155	749	864	184	205
ENSG00000147813	224.381066696458	2.1374	0.317834530156716	6.72487817887593	1.7573940978177e-11	2.81469e-10	NAPRT	protein_coding	384.003464338332	347.224394494139	89.1471870650965	77.1492208882628	374	341	89	83
ENSG00000188994	1350.83248822426	2.13931	0.280061539871951	7.63871304237924	2.19403683593028e-14	5.21254e-13	ZNF292	protein_coding	2690.07774483002	1713.72039863236	481.79547166642	517.736337768221	2620	1683	481	557
ENSG00000171848	1435.77478189089	2.14202	0.270002334963579	7.93335338834426	2.1330634248184e-15	5.83084e-14	RRM2	protein_coding	1886.13466307357	2796.12371636629	532.879814816082	527.96093330763	1837	2746	532	568
ENSG00000144354	159.269595387627	2.14408	0.347711544987608	6.1662468346878	6.99298963846084e-10	8.65466e-09	CDCA7	protein_coding	277.221752329812	242.344298796496	57.0942658731517	60.4180645510492	270	238	57	65
ENSG00000151503	373.282708124113	2.14983	0.308835812476611	6.96107988807202	3.3767420761331e-12	6.0341e-11	NCAPD3	protein_coding	674.572930669209	543.747292257684	163.269567321469	111.541042248091	657	534	163	120
ENSG00000236444	98.1742686356279	2.15021	0.466023670201831	4.61395742697041	3.95073382812772e-06	2.52012e-05	UBE2L5P	protein_coding	219.723907402147	100.807082272492	34.0562287664414	38.109856101431	214	99	34	41
ENSG00000138771	1656.62273585567	2.15376	0.235254871176075	9.1549887069104	5.4363495371765e-20	2.3733e-18	SHROOM3	protein_coding	2781.45824837578	2629.1301659351	608.003848859703	607.898680252095	2709	2582	607	654
ENSG00000001036	947.203808318971	2.15479	0.252601481387904	8.53037777266316	1.4587058039977e-17	5.07311e-16	FUCA2	protein_coding	1414.85768411289	1679.09978451858	355.587094473138	339.270670171276	1378	1649	355	365
ENSG00000139734	284.97674716102	2.15486	0.307059573248798	7.01771364937125	2.25528148302832e-12	4.11902e-11	DIAPH3	protein_coding	520.560846041535	410.356102583983	101.167032512076	107.823007506488	507	403	101	116
ENSG00000117461	759.023702541142	2.15644	0.252177032141002	8.5512949493221	1.21715151370945e-17	4.2473e-16	PIK3R3	protein_coding	1280.35379687139	1199.50245370703	276.456445280524	279.782114305628	1247	1178	276	301
ENSG00000140650	309.415402534992	2.16215	0.297602297152102	7.26523103772632	3.72401214385393e-13	7.63736e-12	PMM2	protein_coding	546.229526812814	465.341783823524	119.196800682545	106.893498821087	532	457	119	115
ENSG00000129932	65.9971267469331	2.16408	0.47379381420084	4.56755059165499	4.93456600086067e-06	3.0812e-05	DOHH	protein_coding	121.156173240436	94.6975621347653	23.0380371067103	25.0967345058204	118	93	23	27
ENSG00000071539	437.165249158106	2.166	0.279417502841223	7.75185661867688	9.05586107675789e-15	2.26594e-13	TRIP13	protein_coding	654.037986052185	775.909057491302	166.274528683214	152.439424405724	637	762	166	164
ENSG00000113282	2164.9625785215	2.16648	0.247628058100675	8.74891945988701	2.15405326694935e-18	8.14878e-17	CLINT1	protein_coding	3963.24431108546	3118.91003030953	830.37098962882	747.324983062208	3860	3063	829	804
ENSG00000139354	552.722191630283	2.16767	0.268314157160439	8.07885155730266	6.53795527291674e-16	1.8635e-14	GAS2L3	protein_coding	976.436616539448	831.912992087131	207.342333960393	195.196823934159	951	817	207	210
ENSG00000138018	518.20506928215	2.16784	0.265691163065787	8.15923955143524	3.3714041169568e-16	9.98061e-15	SELENOI	protein_coding	869.654904530928	825.803471949405	193.319180938917	184.04271970935	847	811	193	198
ENSG00000151229	187.56941714248	2.17184	0.351502949345335	6.17871967282233	6.46235240019538e-10	8.03639e-09	SLC2A13	protein_coding	362.441772490458	251.508579003086	73.1207264691241	63.2065906072515	353	247	73	68
ENSG00000155275	88.7089545300576	2.17228	0.423202353642583	5.13294870066896	2.85237671381357e-07	2.25468e-06	TRMT44	protein_coding	155.038831858524	135.427696386277	29.0479598302	35.3213300452288	151	133	29	38
ENSG00000117399	284.287034579228	2.17389	0.305147421359645	7.12407997024938	1.0477819841233e-12	2.02444e-11	CDC20	protein_coding	515.42710988728	415.447369365422	102.168686299324	104.104972764885	502	408	102	112
ENSG00000116039	106.513737043556	2.17422	0.394766493395721	5.50760157526638	3.63755528823707e-08	3.39216e-07	ATP6V1B1	protein_coding	182.761007091505	165.975297074911	41.0678052771793	36.2508387306295	178	163	41	39
ENSG00000113194	801.269903803375	2.17617	0.25535146963156	8.52227046595048	1.56455504248103e-17	5.4049e-16	FAF2	protein_coding	1385.08201441821	1239.21433460225	307.50771268522	273.275553507822	1349	1217	307	294
ENSG00000141441	111.834526552405	2.1765	0.40027786367916	5.43748474342204	5.40379757848879e-08	4.883e-07	GAREM1	protein_coding	213.56342401704	152.73800344317	41.0678052771793	39.9688734722325	208	150	41	43
ENSG00000136270	510.678893347478	2.17786	0.277924759889802	7.83614484223663	4.645899305348e-15	1.2108e-13	TBRG4	protein_coding	883.002618531993	790.164604479332	162.267913534221	207.280436844369	860	776	162	223
ENSG00000143450	65.5568497146684	2.1792	0.473307332858431	4.60420169527998	4.14051036518009e-06	2.62579e-05	OAZ3	protein_coding	108.835206470222	105.898349053931	27.0446522557034	20.4491910788166	106	104	27	22
ENSG00000158079	152.356458728616	2.18107	0.363644461529426	5.99780281892555	2.00005166568558e-09	2.30184e-08	PTPDC1	protein_coding	286.462477407472	212.81495146415	58.0959196604	52.0524863824424	279	209	58	56
ENSG00000123545	437.834090288829	2.18226	0.31507796235435	6.9260892323494	4.32633632959175e-12	7.63213e-11	NDUFAF4	protein_coding	542.12253788941	893.008193464399	157.259644597979	158.945985203529	528	877	157	171
ENSG00000121236	362.206700970931	2.18681	0.284063678262233	7.69832273195964	1.37863817655499e-14	3.38011e-13	TRIM6	protein_coding	577.031943738349	610.952013772679	124.205069618786	136.637776753911	562	600	124	147
ENSG00000233461	133.871726540237	2.18702	0.393670348126983	5.55545033467108	2.76896939818201e-08	2.62595e-07	AL445524.1	antisense_RNA	271.061268944705	168.011803787487	48.0793817879172	48.3344516408393	264	165	48	52
ENSG00000073111	1448.62312722596	2.18818	0.280136784127279	7.81111821223307	5.66828195231351e-15	1.45526e-13	MCM2	protein_coding	2898.50743269281	1853.22110844379	552.912890561048	489.851077206199	2823	1820	552	527
ENSG00000107105	242.418742826436	2.1969	0.33321600225704	6.5930072426156	4.31005541519911e-11	6.46758e-10	ELAVL2	protein_coding	442.528056496848	353.333914631866	103.170340086572	70.6426600904575	431	347	103	76
ENSG00000180329	1536.72216964985	2.19711	0.249794629542188	8.79565675377324	1.42213704280845e-18	5.45979e-17	CCDC43	protein_coding	2816.36765422472	2229.97485027028	567.937697369772	532.608476734634	2743	2190	567	573
ENSG00000014123	1146.06591137979	2.19979	0.257093386087185	8.55637522047463	1.16471778080042e-17	4.09194e-16	UFL1	protein_coding	2123.31327340019	1641.42441033593	421.696244431524	397.829717351524	2068	1612	421	428
ENSG00000267855	133.111190720887	2.20087	0.458550901938453	4.79961002752032	1.58974879259353e-06	1.09729e-05	NDUFA7	protein_coding	314.184652640453	123.208656110824	42.0694590644276	52.9819950678431	306	121	42	57
ENSG00000137807	1104.1206425443	2.20521	0.248480368013276	8.87477118871951	7.00773337070787e-19	2.74642e-17	KIF23	protein_coding	1749.57728137037	1879.69569570728	424.701205793269	362.508387306295	1704	1846	424	390
ENSG00000111247	447.830663848934	2.2068	0.28043784423874	7.8691313056466	3.57112210287407e-15	9.51058e-14	RAD51AP1	protein_coding	757.739456368152	714.813856114034	141.233184002007	177.536158911545	738	702	141	191
ENSG00000165209	1756.29656485109	2.2115	0.247301607857505	8.94253882525913	3.80330134361558e-19	1.52059e-17	STRBP	protein_coding	3210.63859087156	2567.01671120154	647.068346562386	600.462610768889	3127	2521	646	646
ENSG00000015475	654.892113844731	2.2134	0.264505028499689	8.36807665582817	5.85662912831499e-17	1.90852e-15	BID	protein_coding	1157.14412916925	997.888289162042	216.357218045627	248.178819002002	1127	980	216	267
ENSG00000170871	757.993206539046	2.21668	0.269073797939931	8.23817282522445	1.7486047856741e-16	5.33686e-15	KIAA0232	protein_coding	1391.24249780331	1103.78663821597	292.482905876496	244.460784260399	1355	1084	292	263
ENSG00000171970	109.077433125708	2.21723	0.39742530500748	5.57897499026724	2.41940020237581e-08	2.31459e-07	ZNF57	protein_coding	200.215710015975	158.847523580897	40.066151489931	37.1803474160303	195	156	40	40
ENSG00000152952	657.814162402479	2.2239	0.263232614700135	8.44843688035168	2.95228797703892e-17	9.94979e-16	PLOD2	protein_coding	1150.98364578414	1016.21684957522	248.410139237572	215.646015012976	1121	998	248	232
ENSG00000165480	266.41168708944	2.22396	0.316675357201273	7.02282532465409	2.17425972875804e-12	3.99219e-11	SKA3	protein_coding	476.410715114936	401.191822377393	107.176955235565	80.8672556298658	464	394	107	87
ENSG00000247271	251.334818148188	2.22513	0.375263766724034	5.92949633301707	3.03865297931536e-09	3.38604e-08	ZBED5-AS1	antisense_RNA	277.221752329812	550.875065751699	99.1637249375792	78.0787295736636	270	541	99	84
ENSG00000132541	500.996504238074	2.22657	0.280976507059784	7.92438738633973	2.29273823633824e-15	6.21804e-14	RIDA	protein_coding	920.992266073486	730.087656458351	189.312565789924	163.593528630533	897	717	189	176
ENSG00000135525	1776.25311313158	2.22706	0.238120055635666	9.35269462816959	8.54426466233708e-21	3.98213e-19	MAP7	protein_coding	3009.39613362473	2844.99987746811	664.096460945607	586.519980487877	2931	2794	663	631
ENSG00000117308	167.52171642206	2.22791	0.342779645944872	6.49953140968035	8.05705787450267e-11	1.16104e-09	GALE	protein_coding	276.195005098961	275.946659553993	63.1041885966413	54.8410124386446	269	271	63	59
ENSG00000149418	1031.23678063296	2.22889	0.283912471701609	7.85063591461353	4.13933010188185e-15	1.08976e-13	ST14	protein_coding	1323.47718056714	2076.21859347082	364.601978558372	360.649369935494	1289	2039	364	388
ENSG00000151532	385.550028991318	2.23351	0.28288073205032	7.89558427423712	2.88958345624091e-15	7.7857e-14	VTI1A	protein_coding	602.700624509628	668.992455081084	142.234837789255	128.272198585304	587	657	142	138
ENSG00000112183	942.349046078271	2.23356	0.293191650310595	7.6180821995407	2.57472328181422e-14	6.08205e-13	RBM24	protein_coding	1925.15105784591	1183.21040000642	350.578825536896	310.455900923853	1875	1162	350	334
ENSG00000030419	312.651848693987	2.23553	0.292500914637732	7.64282023975271	2.12514596023677e-14	5.06481e-13	IKZF2	protein_coding	496.945659731959	534.583012051094	112.185224171807	106.893498821087	484	525	112	115
ENSG00000131876	146.554755148261	2.23584	0.368814533652613	6.06222269145552	1.3425315278591e-09	1.59112e-08	SNRPA1	protein_coding	217.670412940445	265.764125991115	59.0975734476482	43.6869082138356	212	261	59	47
ENSG00000176387	244.178989371565	2.24106	0.32572274425963	6.88026608274694	5.97408679114508e-12	1.03536e-10	HSD11B2	protein_coding	338.826586180881	467.378290536099	83.1372643416068	87.3738164276711	330	459	83	94
ENSG00000210100	237.821270455266	2.24542	0.408568904874891	5.49582362612874	3.8889104319203e-08	3.61028e-07	MT-TI	Mt_tRNA	560.60398804473	225.033991739603	80.132302979862	85.5147990568696	546	221	80	92
ENSG00000111665	709.134784641249	2.24732	0.258682496064565	8.6875779422009	3.70248388525917e-18	1.37304e-16	CDCA3	protein_coding	1129.42195393627	1213.75800069506	229.378717279855	263.980466653815	1100	1192	229	284
ENSG00000168143	108.627516647523	2.25055	0.397083709546814	5.66768744379321	1.44737679034308e-08	1.43922e-07	FAM83B	protein_coding	189.948237707464	169.030057143775	42.0694590644276	33.4623126744272	185	166	42	36
ENSG00000180758	180.224035183801	2.25194	0.341734426322944	6.5897334194504	4.40616996152159e-11	6.60224e-10	GPR157	protein_coding	270.034521713854	325.841074012096	58.0959196604	66.9246253488545	263	320	58	72
ENSG00000121621	302.52999325751	2.25223	0.299686042397234	7.51531351086236	5.67747139009187e-14	1.28398e-12	KIF18A	protein_coding	507.21313204047	492.834624443294	116.1918393208	93.8803772254764	494	484	116	101
ENSG00000140534	111.040690735144	2.25695	0.417779998706274	5.40225257120141	6.58091983140335e-08	5.84208e-07	TICRR	protein_coding	189.948237707464	177.176083994077	50.0826893624138	26.9557518766219	185	174	50	29
ENSG00000135317	2046.74336902572	2.25703	0.270011766220365	8.3589916179068	6.32566046526683e-17	2.04526e-15	SNX14	protein_coding	4078.24000094079	2692.26187402494	734.212226052986	682.259375084155	3972	2644	733	734
ENSG00000130669	397.866575786737	2.25809	0.344435490852519	6.55590418670607	5.53057340073831e-11	8.14549e-10	PAK4	protein_coding	846.039718221351	470.433050604963	114.188531746303	160.805002574331	824	462	114	173
ENSG00000164647	157.694519974019	2.25833	0.4154278638771	5.43615363594416	5.44430160280295e-08	4.91531e-07	STEAP1	protein_coding	166.333051397887	355.370421344442	56.0926120859034	52.9819950678431	162	349	56	57
ENSG00000162482	102.45805680576	2.25943	0.43986770359925	5.13662122621774	2.79721937379233e-07	2.21519e-06	AKR7A3	protein_coding	134.503887241501	204.668924613847	26.0429984684552	44.6164168992363	131	201	26	48
ENSG00000129465	80.4834595188775	2.26063	0.508937156118522	4.44186556037668	8.91822769210661e-06	5.2682e-05	RIPK3	protein_coding	81.1130312372412	185.322110844379	22.0363833194621	33.4623126744272	79	182	22	36
ENSG00000163644	439.375352332263	2.26241	0.281402511703667	8.03975603702266	9.00175098362109e-16	2.52745e-14	PPM1K	protein_coding	663.278711129846	791.182857835619	142.234837789255	160.805002574331	646	777	142	173
ENSG00000215271	265.690007635902	2.26726	0.32145429736359	7.05314598812872	1.74917160772611e-12	3.26381e-11	HOMEZ	protein_coding	504.132890347917	375.735488470198	100.165378724828	82.7262730006673	491	369	100	89
ENSG00000109501	312.841174222389	2.27721	0.299855445650199	7.59434392885748	3.09355750557841e-14	7.20889e-13	WFS1	protein_coding	464.089748344722	573.276639590031	106.175301448317	107.823007506488	452	563	106	116
ENSG00000152894	283.961200532744	2.28015	0.313898846920886	7.26396190399817	3.75913921014295e-13	7.70177e-12	PTPRK	protein_coding	472.303726191531	469.414797248675	114.188531746303	79.9377469444651	460	461	114	86
ENSG00000106263	1056.73739919226	2.28585	0.260556347758544	8.77294933865215	1.74046355030257e-18	6.63267e-17	EIF3B	protein_coding	1959.033716464	1548.76335491374	331.547403579179	387.605121812116	1908	1521	331	417
ENSG00000013810	810.955903393641	2.28654	0.282706274234742	8.08802634293477	6.06392926276197e-16	1.73556e-14	TACC3	protein_coding	1078.08459239371	1613.93156971616	279.461406642269	272.346044822422	1050	1585	279	293
ENSG00000133808	103.541112936533	2.28949	0.421103246666454	5.43687490793582	5.42231776967908e-08	4.8976e-07	MICALCL	protein_coding	208.429687862784	135.427696386277	34.0562287664414	36.2508387306295	203	133	34	39
ENSG00000122574	195.703392586172	2.29485	0.336735673218586	6.8149816039791	9.42758286911972e-12	1.57581e-10	WIPF3	protein_coding	340.880080642583	309.549020311491	57.0942658731517	75.2902035174613	332	304	57	81
ENSG00000163521	104.931692328579	2.29496	0.406953050468735	5.63937088458906	1.7067257091478e-08	1.67539e-07	GLB1L	protein_coding	187.894743245761	160.884030293472	30.0496136174483	40.8983821576333	183	158	30	44
ENSG00000112290	221.721442411307	2.29841	0.324308347853775	7.08712846833793	1.36923268566695e-12	2.60658e-11	WASF1	protein_coding	366.548761413862	370.644221688759	65.1074961711379	84.5852903714689	357	364	65	91
ENSG00000136867	175.140753968674	2.30093	0.367870631480451	6.25473650163668	3.98187625514654e-10	5.11782e-09	SLC31A2	protein_coding	347.04056402769	235.216525302481	68.1124575328827	50.1934690116409	338	231	68	54
ENSG00000147650	400.543887393739	2.3048	0.281448009894321	8.18907002139918	2.63252356932577e-16	7.8494e-15	LRP12	protein_coding	676.626425130911	655.755161449342	145.239799151	124.554163843701	659	644	145	134
ENSG00000258441	114.716101852767	2.31012	0.438284466503929	5.27081930414009	1.35816128683859e-07	1.13737e-06	LINC00641	processed_transcript	253.606566020235	128.299922892263	36.0595363409379	40.8983821576333	247	126	36	44
ENSG00000113645	403.298524646665	2.31779	0.280673308915671	8.25796798377502	1.48173283013466e-16	4.57634e-15	WWC1	protein_coding	699.214864209636	644.554374530176	127.210030980531	142.214828866316	681	633	127	153
ENSG00000230102	59.2726552700766	2.31819	0.501851453961414	4.61926680705564	3.8509840902089e-06	2.46713e-05	LINC02028	processed_transcript	113.968942624478	83.4967752155995	21.0347295322138	18.5901737080151	111	82	21	20
ENSG00000155115	1432.90603581675	2.32849	0.240399377483687	9.68591163600986	3.4610681016147e-22	1.79498e-20	GTF3C6	protein_coding	2388.21405895979	2391.87713392004	447.739242899979	503.79370748721	2326	2349	447	542
ENSG00000113742	1590.98679410514	2.32889	0.293822875155712	7.92617603580725	2.25997165843804e-15	6.14803e-14	CPEB4	protein_coding	3371.83790611519	1935.6996303031	535.884776177827	520.524863824424	3284	1901	535	560
ENSG00000113761	126.555973454492	2.3306	0.373820047205542	6.23456389161609	4.53038401413963e-10	5.77973e-09	ZNF346	protein_coding	207.402940631933	214.851458176725	43.0711128516758	40.8983821576333	202	211	43	44
ENSG00000095739	113.746441353234	2.33545	0.419327071269226	5.56951810224989	2.55444850826228e-08	2.43479e-07	BAMBI	protein_coding	238.205357557468	141.537216524004	38.0628439154345	37.1803474160303	232	139	38	40
ENSG00000154079	77.4846201698488	2.33959	0.44871498298487	5.21398190694613	1.84829503530227e-07	1.51054e-06	SDHAF4	protein_coding	142.71786508831	116.080882616809	26.0429984684552	25.0967345058204	139	114	26	27
ENSG00000180730	143.24283764128	2.3402	0.473772497853496	4.93950640790516	7.83205700554992e-07	5.73289e-06	SHISA2	protein_coding	358.334783567053	120.15389604196	47.0777280006689	47.4049429554386	349	118	47	51
ENSG00000146267	158.384731203831	2.34771	0.350269432251572	6.70259665638518	2.04748052298161e-11	3.24912e-10	FAXC	protein_coding	252.579818789384	276.964912910281	50.0826893624138	53.9115037532439	246	272	50	58
ENSG00000132746	454.946895923641	2.34827	0.274563048630292	8.552757846659	1.20181858297096e-17	4.20088e-16	ALDH3B2	protein_coding	718.723061595808	802.383644754785	146.241452938248	152.439424405724	700	788	146	164
ENSG00000164466	687.162931278242	2.35221	0.257733047600981	9.12654535605483	7.07199884270011e-20	3.06152e-18	SFXN1	protein_coding	1132.50219562882	1165.90009294953	237.391947577841	212.857488956773	1103	1145	237	229
ENSG00000120256	898.95942774479	2.35545	0.252480947580052	9.32920068446369	1.06672309344319e-20	4.92717e-19	LRP11	protein_coding	1474.40902350226	1533.48955456942	316.522596770455	271.416536137021	1436	1506	316	292
ENSG00000151773	102.648751744362	2.36788	0.435989125793296	5.43105503163556	5.60218536757801e-08	5.04465e-07	CCDC122	protein_coding	217.670412940445	126.263416179687	35.0578825536896	31.6032953036257	212	124	35	34
ENSG00000214900	85.8918923403374	2.36795	0.500501513832617	4.73114461487793	2.23257397119573e-06	1.4951e-05	LINC01588	lincRNA	85.2200201606458	202.632417901272	25.0413446812069	30.673786618225	83	199	25	33
ENSG00000155792	868.208227394313	2.37165	0.263300320784753	9.00740717504621	2.10985514119103e-19	8.68132e-18	DEPTOR	protein_coding	1623.28737197568	1287.07224234778	298.492828599986	263.980466653815	1581	1264	298	284
ENSG00000163535	1223.8307263767	2.37303	0.254945217351718	9.30798718533148	1.30277711774709e-20	5.95107e-19	SGO2	protein_coding	2304.02078602999	1799.25368056054	388.641669452331	403.406769463928	2244	1767	388	434
ENSG00000155158	1111.16214537866	2.37683	0.262014603409975	9.07136464632966	1.17535593560359e-19	4.99418e-18	TTC39B	protein_coding	2131.527251247	1595.60300930298	347.573864175151	369.944456789501	2076	1567	347	398
ENSG00000023041	1450.69121438818	2.38282	0.240382760834611	9.9125937238563	3.66992874663908e-23	2.1095e-21	ZDHHC6	protein_coding	2569.94831882044	2299.21607849785	469.775626219441	463.824834014978	2503	2258	469	499
ENSG00000132423	288.114035004067	2.38458	0.298375940509684	7.99185657322829	1.32921627235572e-15	3.68706e-14	COQ3	protein_coding	476.410715114936	490.798117730719	94.1554560013379	91.0918511692742	464	482	94	98
ENSG00000082397	1199.30920756742	2.38543	0.244392625976084	9.76062690571689	1.66125098036702e-22	9.02264e-21	EPB41L3	protein_coding	1903.58936599804	2123.05824786006	374.618516430855	395.970699980722	1854	2085	374	426
ENSG00000068489	652.661471612539	2.3883	0.263760582233159	9.05481467787076	1.3679988565976e-19	5.77714e-18	PRR11	protein_coding	1187.94654609479	1003.99780929977	212.350602896634	206.350928158968	1157	986	212	222
ENSG00000163956	1794.89379082354	2.39017	0.265722671619313	8.99496993798413	2.36296873053511e-19	9.68256e-18	LRPAP1	protein_coding	3507.36854058754	2522.21356352488	518.856661794607	631.136397387114	3416	2477	518	679
ENSG00000133134	93.8474216749097	2.39864	0.462677575159125	5.18425671024035	2.1687804265556e-07	1.75238e-06	BEX2	protein_coding	106.78171200852	208.741938038999	31.0512674046965	28.8147692474235	104	205	31	31
ENSG00000131470	173.901086222468	2.40066	0.340619344326696	7.04792543353515	1.8160490558951e-12	3.37945e-11	PSMC3IP	protein_coding	295.703202485132	289.183953185735	53.0876507241586	57.6295384948469	288	284	53	62
ENSG00000254986	373.209404197886	2.40257	0.310993940957748	7.72545202466	1.11457113859302e-14	2.76877e-13	DPP3	protein_coding	741.311500674533	514.217944925338	107.176955235565	130.131215956106	722	505	107	140
ENSG00000186185	456.891232590543	2.40275	0.305023850174694	7.87723742225314	3.34698567706084e-15	8.95979e-14	KIF18B	protein_coding	638.636777589418	898.099460245838	166.274528683214	124.554163843701	622	882	166	134
ENSG00000002822	143.058732442821	2.40278	0.382933577277346	6.27466182517583	3.50395029157498e-10	4.54591e-09	MAD1L1	protein_coding	218.697160171296	262.709365922252	35.0578825536896	55.7705211240454	213	258	35	60
ENSG00000049769	63.4092961495576	2.40548	0.522482297957622	4.60395498619446	4.14542100942915e-06	2.6281e-05	PPP1R3F	protein_coding	75.9792950829854	137.464203098853	16.0264605959724	24.1672258204197	74	135	16	26
ENSG00000139722	216.255660300468	2.41316	0.329314591264946	7.32781387376918	2.33937304436846e-13	4.92458e-12	VPS37B	protein_coding	404.538408955355	323.80456729952	65.1074961711379	71.5721687758583	394	318	65	77
ENSG00000070081	6381.04257502093	2.4141	0.224246758649969	10.7653862273014	5.01508260282025e-27	3.87228e-25	NUCB2	protein_coding	10648.3955311573	10843.3799911088	2067.41341688044	1964.9813609372	10371	10649	2064	2114
ENSG00000156787	457.858889880021	2.41827	0.287102316357679	8.42302814884474	3.66876283631399e-17	1.22251e-15	TBC1D31	protein_coding	874.788640685184	667.974201724796	149.246414299993	139.426302810113	852	656	149	150
ENSG00000151623	65.5170493146083	2.42147	0.49011676379959	4.94058951644414	7.78867244232934e-07	5.70517e-06	NR3C2	protein_coding	121.156173240436	99.7888289162043	16.0264605959724	25.0967345058204	118	98	16	27
ENSG00000135750	991.331402340921	2.42441	0.250541493417745	9.67666313178804	3.78880471358453e-22	1.95516e-20	KCNK1	protein_coding	1669.49099736398	1672.99026438085	336.55567251542	286.288675103433	1626	1643	336	308
ENSG00000174775	92.6232506682456	2.43392	0.435487614507661	5.58894742014833	2.28450106743342e-08	2.19365e-07	HRAS	protein_coding	126.289909394692	186.340364200667	29.0479598302	28.8147692474235	123	183	29	31
ENSG00000105617	224.785743709274	2.43484	0.361583118304981	6.73383447843785	1.65249157928112e-11	2.65489e-10	LENG1	protein_coding	281.328741253216	477.560824098977	63.1041885966413	77.1492208882628	274	469	63	83
ENSG00000135842	1833.92622722713	2.43566	0.252362316156383	9.65144643583843	4.84672078618793e-22	2.47028e-20	FAM129A	protein_coding	3499.15456274073	2692.26187402494	542.896352688565	601.39211945429	3408	2644	542	647
ENSG00000205213	343.122516643425	2.4381	0.319798226987484	7.62386925529236	2.46182720347765e-14	5.82867e-13	LGR4	protein_coding	466.143242806424	692.412282275703	118.195146895296	95.7393945962779	454	680	118	103
ENSG00000182240	865.00283287184	2.43995	0.268104425349914	9.10074017883617	8.97182771451462e-20	3.84377e-18	BACE2	protein_coding	1644.84906382355	1276.8897087849	246.406831663076	291.865727215838	1602	1254	246	314
ENSG00000156671	413.502130025928	2.44835	0.279761396977797	8.75157473717515	2.10395935578771e-18	7.97385e-17	SAMD8	protein_coding	725.910292211766	672.047215149947	122.20176204429	133.849250697709	707	660	122	144
ENSG00000122687	611.829947009578	2.44847	0.270165138561794	9.06286013506823	1.27073922037482e-19	5.3884e-18	MRM2	protein_coding	1145.84990962989	922.537540796745	189.312565789924	189.619771821754	1116	906	189	204
ENSG00000141384	145.199163014789	2.45099	0.364623727735028	6.7219687001175	1.79285471950495e-11	2.86704e-10	TAF4B	protein_coding	265.927532790449	225.033991739603	47.0777280006689	42.7573995284348	259	221	47	46
ENSG00000198468	57.6557542045835	2.46154	0.515541809021687	4.77467433691902	1.79998294829516e-06	1.22775e-05	FLVCR1-AS1	lincRNA	97.5409869308597	97.7523222036287	13.0214992342276	22.3082084496182	95	96	13	24
ENSG00000184840	3807.91015667804	2.4657	0.237365711304605	10.3877590053424	2.81898652090366e-25	1.86368e-23	TMED9	protein_coding	7100.98384856658	5795.89810399015	1184.95643031471	1149.80224384074	6916	5692	1183	1237
ENSG00000172164	221.845086473996	2.46944	0.363873823814249	6.78653528400491	1.1485842380544e-11	1.89686e-10	SNTB1	protein_coding	274.141510637258	477.560824098977	64.1058423838896	71.5721687758583	267	469	64	77
ENSG00000153832	82.1515755577851	2.46992	0.45382880263494	5.44239509918715	5.25689181158765e-08	4.769e-07	FBXO36	protein_coding	164.279556936185	114.044375904233	27.0446522557034	23.2377171350189	160	112	27	25
ENSG00000182621	270.739381768661	2.47486	0.323712179288482	7.64523342420699	2.08566620534393e-14	4.98368e-13	PLCB1	protein_coding	535.962054504303	381.845008607924	86.1422257033517	79.0082382590643	522	375	86	85
ENSG00000166704	74.2309732027796	2.47599	0.470520003122427	5.26223144164389	1.42317456793992e-07	1.18558e-06	ZNF606	protein_coding	148.878348473417	102.843588985068	21.0347295322138	24.1672258204197	145	101	21	26
ENSG00000111962	51.822692438585	2.47907	0.549831180050354	4.50879179103868	6.5197853686631e-06	3.97273e-05	UST	protein_coding	91.3805035457527	84.5150285718873	10.0165378724828	21.3786997642174	89	83	10	23
ENSG00000250312	63.6065053952005	2.48289	0.485377321950273	5.11537400400796	3.13119902875699e-07	2.46177e-06	ZNF718	protein_coding	114.995689855329	100.807082272492	20.0330757449655	18.5901737080151	112	99	20	20
ENSG00000233451	151.632466520444	2.48848	0.381739372582109	6.51880080674365	7.08716939956531e-11	1.02771e-09	AL513128.1	sense_overlapping	312.131158178751	202.632417901272	48.0793817879172	43.6869082138356	304	199	48	47
ENSG00000236740	47.5595507088863	2.49221	0.564745640589984	4.41297631051312	1.01959156628774e-05	5.97181e-05	AL033384.1	lincRNA	90.3537563149016	71.2777349401459	10.0165378724828	18.5901737080151	88	70	10	20
ENSG00000174871	115.125644839011	2.49625	0.421898035927679	5.91671073819651	3.28443572750821e-09	3.63643e-08	CNIH2	protein_coding	145.798106780864	245.399058865359	33.0545749791931	36.2508387306295	142	241	33	39
ENSG00000198805	500.576433363491	2.50507	0.286392221146385	8.74700000371203	2.19099692825142e-18	8.27341e-17	PNP	protein_coding	724.883544980915	977.523222036286	150.248068087241	149.650898349522	706	960	150	161
ENSG00000099284	219.557132382977	2.50593	0.347572729717661	7.20978850721572	5.60388456849293e-13	1.12365e-11	H2AFY2	protein_coding	434.314078650038	312.603780380354	55.0909582986551	76.219712202862	423	307	55	82
ENSG00000177675	59.8036505649064	2.5072	0.503823517434317	4.97635104961038	6.47940926345205e-07	4.81085e-06	CD163L1	protein_coding	90.3537563149016	113.026122547946	20.0330757449655	15.8016476518129	88	111	20	17
ENSG00000110435	1102.15934546868	2.51205	0.249680498442325	10.06104610876	8.21210415737676e-24	4.9688e-22	PDHX	protein_coding	1926.17780507677	1824.71001446773	356.588748260386	301.160814069845	1876	1792	356	324
ENSG00000081277	134.935114427288	2.51628	0.383685031817811	6.55819893638115	5.44615249598435e-11	8.04406e-10	PKP1	protein_coding	259.767049405342	199.577657832409	45.0744204261724	35.3213300452288	253	196	45	38
ENSG00000214413	325.828584275358	2.51706	0.291890411328221	8.623290258553	6.5057277109333e-18	2.34535e-16	BBIP1	protein_coding	565.737724198986	543.747292257684	97.1604173630827	96.6689032816787	551	534	97	104
ENSG00000051596	111.317571149996	2.5281	0.399252919688098	6.33206461139923	2.41902140322529e-10	3.22531e-09	THOC3	protein_coding	196.108721092571	183.285604131804	37.0611901281862	28.8147692474235	191	180	37	31
ENSG00000135698	602.370446283976	2.53044	0.261905726940616	9.6616476210312	4.38749853337797e-22	2.24729e-20	MPHOSPH6	protein_coding	1008.26578069583	1045.74619690757	173.286105193952	182.183702338548	982	1027	173	196
ENSG00000135547	141.685654602015	2.5324	0.40832551646109	6.20191288512409	5.57809540910261e-10	7.01687e-09	HEY2	protein_coding	294.676455254281	188.376870913243	52.0859969369103	31.6032953036257	287	185	52	34
ENSG00000233836	92.3291754211629	2.53782	0.429721151459234	5.9057437743461	3.51059244707567e-09	3.8552e-08	AC139769.1	transcribed_unprocessed_pseudogene	161.199315243631	153.756256799458	32.0529211919448	22.3082084496182	157	151	32	24
ENSG00000105063	52.1143062258646	2.53973	0.551304715403082	4.60675755559658	4.0899639360855e-06	2.59692e-05	PPP6R1	protein_coding	98.5677341617108	79.4237617904483	10.0165378724828	20.4491910788166	96	78	10	22
ENSG00000112378	5935.44544927504	2.54043	0.230924126311884	11.0011270557154	3.77385345071994e-28	3.08665e-26	PERP	protein_coding	9486.11766583382	10773.1205095249	1828.0181617281	1654.52546001335	9239	10580	1825	1780
ENSG00000196081	55.4280970770957	2.54376	0.570278219548849	4.46055313347417	8.17483875522696e-06	4.87218e-05	ZNF724	protein_coding	122.182920471287	67.2047215149947	10.0165378724828	22.3082084496182	119	66	10	24
ENSG00000018510	586.844069615175	2.5518	0.26431976072874	9.65422427530116	4.71715761345579e-22	2.41018e-20	AGPS	protein_coding	1043.17518654477	962.24942169197	166.274528683214	175.677141540743	1016	945	166	189
ENSG00000066382	71.0738720430983	2.55396	0.527248661778515	4.84394591576302	1.27285593579093e-06	8.96807e-06	MPPED2	protein_coding	73.9258006212831	169.030057143775	19.0314219577172	22.3082084496182	72	166	19	24
ENSG00000139304	44.9033530477245	2.55428	0.566779026467572	4.50665420429566	6.58578288263274e-06	4.00587e-05	PTPRQ	protein_coding	84.1932729297947	69.2412282275703	15.0248068087241	11.1541042248091	82	68	15	12
ENSG00000016402	161.035391283441	2.55926	0.367592420728701	6.9622153944085	3.34962829748799e-12	5.99601e-11	IL20RA	protein_coding	228.964632479807	321.768060586944	45.0744204261724	48.3344516408393	223	316	45	52
ENSG00000112249	1236.34838064872	2.55947	0.256104891014155	9.99382303554649	1.62202575592736e-23	9.48152e-22	ASCC3	protein_coding	2383.08032280553	1845.07508159349	356.588748260386	360.649369935494	2321	1812	356	388
ENSG00000141449	312.415361899107	2.56346	0.36264517933683	7.06879120527569	1.56289094212454e-12	2.94544e-11	GREB1L	protein_coding	709.482336518148	359.443434769593	83.1372643416068	97.5984119670795	691	353	83	105
ENSG00000175567	2614.20881658792	2.5661	0.279485321344169	9.18151416438459	4.25071673266974e-20	1.86356e-18	UCP2	protein_coding	5528.00709090262	3418.27651705814	711.174188946275	799.377469444651	5384	3357	710	860
ENSG00000152413	108.188277791549	2.56638	0.408614286439183	6.28068494306175	3.37084624562326e-10	4.39527e-09	HOMER1	protein_coding	206.376193401082	163.938790362336	28.0463060429517	34.391821359828	201	161	28	37
ENSG00000168907	80.3458594331746	2.56802	0.448265255331512	5.72879609443484	1.01145883987231e-08	1.03053e-07	PLA2G4F	protein_coding	127.316656625543	147.646736661731	25.0413446812069	21.3786997642174	124	145	25	23
ENSG00000196620	40.3569943602878	2.57061	0.598425459513002	4.29562196420378	1.742042284501e-05	9.73746e-05	UGT2B15	protein_coding	78.0327895446877	60.0769480209801	14.0231530214759	9.29508685400757	76	59	14	10
ENSG00000025039	371.322301313694	2.57288	0.29942686211555	8.59269185737699	8.49551474769455e-18	3.03623e-16	RRAGD	protein_coding	720.77655605751	550.875065751699	101.167032512076	112.470550933492	702	541	101	121
ENSG00000101443	118.645121013339	2.5741	0.432700092087592	5.94892797597689	2.69904363915816e-09	3.04201e-08	WFDC2	protein_coding	262.847291097896	143.57372323658	30.0496136174483	38.109856101431	256	141	30	41
ENSG00000203760	277.455924143402	2.57504	0.318217523853558	8.09206221178576	5.86629319909828e-16	1.68132e-14	CENPW	protein_coding	423.019859110676	527.45523855708	70.1157651073793	89.2328337984726	412	518	70	96
ENSG00000083099	1185.30987479083	2.57626	0.246355372170114	10.4574820821042	1.35406136196678e-25	9.18675e-24	LYRM2	protein_coding	2168.49015155764	1891.91473598273	341.563941451662	339.270670171276	2112	1858	341	365
ENSG00000105173	67.1428134658474	2.57875	0.477673032193719	5.39855888335852	6.71783202075332e-08	5.94577e-07	CCNE1	protein_coding	119.102678778734	110.98961583537	18.029768170469	20.4491910788166	116	109	18	22
ENSG00000155034	90.4473405953783	2.57901	0.441866071882906	5.83663858950079	5.32644595500577e-09	5.71089e-08	FBXL18	protein_coding	178.654018168101	131.354682961126	22.0363833194621	29.7442779328242	174	129	22	32
ENSG00000101084	918.946080073585	2.5795	0.264057870509194	9.76869807203429	1.53410727209454e-22	8.35402e-21	C20orf24	protein_coding	1783.45993998846	1365.47775078194	268.443214982538	258.40341454141	1737	1341	268	278
ENSG00000221890	103.707572982061	2.58342	0.431814500405778	5.98270606511039	2.19460596968316e-09	2.51317e-08	NPTXR	protein_coding	161.199315243631	194.48639105097	21.0347295322138	38.109856101431	157	191	21	41
ENSG00000204650	263.046837846878	2.58444	0.307225543060427	8.41218723595691	4.02434802682197e-17	1.33455e-15	LINC02210	transcribed_unitary_pseudogene	452.795528805359	449.049730122919	74.1223802563724	76.219712202862	441	441	74	82
ENSG00000186377	246.151480879573	2.58642	0.332360701547052	7.78197669883274	7.14000212595437e-15	1.81956e-13	CYP4X1	protein_coding	492.838670808554	351.29740791929	66.1091499583862	74.3606948320605	480	345	66	80
ENSG00000110318	231.167443020055	2.58997	0.345965577040441	7.48621567928722	7.08878691886112e-14	1.58754e-12	CEP126	protein_coding	474.357220653233	318.713300518081	59.0975734476482	72.501677461259	462	313	59	78
ENSG00000147889	605.583572655579	2.59042	0.269103394318078	9.62609727599669	6.20411788918346e-22	3.13126e-20	CDKN2A	protein_coding	1133.52894285967	943.920861278789	168.27783625771	176.606650226144	1104	927	168	190
ENSG00000250471	79.9756832820281	2.59066	0.473227808771771	5.47445224816231	4.38866959613069e-08	4.047e-07	GMPSP1	processed_pseudogene	166.333051397887	107.934855766507	27.0446522557034	18.5901737080151	162	106	27	20
ENSG00000117650	1147.88388050019	2.5939	0.253413329509232	10.2358525177248	1.36983350954616e-24	8.69508e-23	NEK2	protein_coding	2000.10360569805	1938.75439037197	363.600324771124	289.077201159635	1948	1904	363	311
ENSG00000152253	296.941554888793	2.59682	0.31194025348311	8.32472051761939	8.45279352905748e-17	2.70346e-15	SPC25	protein_coding	472.303726191531	546.802052326548	96.1587635758344	72.501677461259	460	537	96	78
ENSG00000153714	876.768595764974	2.5975	0.270691449451735	9.59578348462079	8.32819310631716e-22	4.16269e-20	LURAP1L	protein_coding	1312.18296102778	1697.42834493176	273.451483918779	224.011593181582	1278	1667	273	241
ENSG00000145088	42.5537067263956	2.59981	0.584573386397891	4.4473587488496	8.69325859467668e-06	5.14706e-05	EAF2	protein_coding	60.5780866202181	85.5332819281751	12.0198454469793	12.0836129102098	59	84	12	13
ENSG00000164880	125.93961182491	2.60129	0.380488646021426	6.83670042055073	8.10379577954952e-12	1.37115e-10	INTS1	protein_coding	217.670412940445	214.851458176725	34.0562287664414	37.1803474160303	212	211	34	40
ENSG00000248905	631.434376284357	2.60134	0.262942579328406	9.89317421078394	4.45668106600727e-23	2.54757e-21	FMN1	protein_coding	1041.12169208307	1127.20646541059	187.309258215427	170.100089428338	1014	1107	187	183
ENSG00000156284	76.4666389797218	2.60187	0.461397347550805	5.63911113329345	1.70930197044497e-08	1.67713e-07	CLDN8	protein_coding	118.075931547883	144.591976592867	19.0314219577172	24.1672258204197	115	142	19	26
ENSG00000109519	1013.16854244131	2.60242	0.247011676452503	10.5355996881013	5.92047113598258e-26	4.19563e-24	GRPEL1	protein_coding	1772.16572044909	1707.61087849464	275.454791493276	297.442779328242	1726	1677	275	320
ENSG00000169347	51.1658539967694	2.60422	0.53928215044951	4.82904755070368	1.37187648888344e-06	9.6101e-06	GP2	protein_coding	75.9792950829854	99.7888289162043	14.0231530214759	14.8721389664121	74	98	14	16
ENSG00000106077	688.148268612392	2.60502	0.273694225078695	9.517993076766	1.76555700450302e-21	8.61667e-20	ABHD11	protein_coding	1326.55742225969	1037.60017005727	179.296027917441	209.13945421517	1292	1019	179	225
ENSG00000273014	166.333603801465	2.60693	0.354666886965679	7.35035377541105	1.97682933325741e-13	4.19124e-12	AC018645.2	lincRNA	267.981027252151	303.439500173764	52.0859969369103	41.827890843034	261	298	52	45
ENSG00000261061	231.791959361244	2.61196	0.322685715961912	8.09443572432261	5.75304104475095e-16	1.65115e-14	AC092718.4	sense_intronic	430.207089726634	366.571208263607	68.1124575328827	62.2770819218507	419	360	68	67
ENSG00000040275	604.066994263741	2.6159	0.264465006844657	9.891304867823	4.54070194677362e-23	2.58845e-21	SPDL1	protein_coding	993.891319463918	1083.42157109022	176.291066555696	162.664019945132	968	1064	176	175
ENSG00000210195	113.395357450951	2.61768	0.44089470880181	5.93720128018166	2.89928640709854e-09	3.24824e-08	MT-TT	Mt_tRNA	255.660060481937	134.409443029989	30.0496136174483	33.4623126744272	249	132	30	36
ENSG00000085117	508.294969808099	2.61934	0.269355109259751	9.72448585176616	2.37100151939322e-22	1.26126e-20	CD82	protein_coding	891.216596378802	857.369325994326	144.238145363752	140.355811495514	868	842	144	151
ENSG00000006625	4401.14155649287	2.62318	0.239467718301714	10.9542250996511	6.3418812664614e-28	5.12627e-26	GGCT	protein_coding	6723.14086761336	8422.99176321267	1263.08542572007	1195.34816942537	6548	8272	1261	1286
ENSG00000134716	108.920917383503	2.62489	0.426448396497523	6.1552380767912	7.49647946423989e-10	9.23911e-09	CYP2J2	protein_coding	143.744612319162	231.14351187733	31.0512674046965	29.7442779328242	140	227	31	32
ENSG00000129810	485.641865528602	2.62565	0.288251593122519	9.10887587979257	8.3239942664573e-20	3.58105e-18	SGO1	protein_coding	934.339980074551	737.215429952366	149.246414299993	121.765637787499	910	724	149	131
ENSG00000178163	342.812038990212	2.62677	0.29129886383245	9.01745424871876	1.92510754335921e-19	8.01534e-18	ZNF518B	protein_coding	612.968096818139	567.167119452304	98.162071150331	92.9508685400757	597	557	98	100
ENSG00000011426	1702.85999380386	2.62999	0.243481683467742	10.8015800597374	3.38330582343759e-27	2.64191e-25	ANLN	protein_coding	2696.23822821513	3167.78619141134	493.8153171134	453.600238475569	2626	3111	493	488
ENSG00000178026	131.468054272689	2.63211	0.379937060692859	6.92776330152216	4.27546300106438e-12	7.54882e-11	LRRC75B	protein_coding	221.777401863849	231.14351187733	32.0529211919448	40.8983821576333	216	227	32	44
ENSG00000119950	1937.11109960889	2.63328	0.317575167004297	8.29183056257325	1.11518713463942e-16	3.51242e-15	MXI1	protein_coding	4471.48419035678	2201.46375629422	529.874853454338	545.621598330244	4355	2162	529	587
ENSG00000169230	1393.90628709265	2.63652	0.249741542274388	10.5570124842251	4.7142730952066e-26	3.38724e-24	PRELID1	protein_coding	2499.10275989171	2304.30734527929	345.570556600655	426.644486598947	2434	2263	345	459
ENSG00000141873	958.710951252213	2.63775	0.300715568568175	8.77159141535704	1.76158605228697e-18	6.70083e-17	SLC39A3	protein_coding	2074.02940631933	1230.05005439566	245.405177875827	285.359166418032	2020	1208	245	307
ENSG00000163235	210.775156638467	2.6394	0.341530386019791	7.72816938517288	1.09104111547705e-14	2.71357e-13	TGFA	protein_coding	306.997422024495	419.520382790573	57.0942658731517	59.4885558656484	299	412	57	64
ENSG00000058063	647.491072265663	2.63989	0.269451042743984	9.79727666874792	1.15661935882463e-22	6.31502e-21	ATP11B	protein_coding	1068.84386731605	1162.84533288067	199.329103662407	158.945985203529	1041	1142	199	171
ENSG00000146263	550.786135974158	2.64028	0.308140455867219	8.56842723770157	1.0490794489691e-17	3.70454e-16	MMS22L	protein_coding	1167.41160147776	731.105909814639	164.271221108717	140.355811495514	1137	718	164	151
ENSG00000113389	359.591512450504	2.64097	0.30003889724078	8.80208588584191	1.34296341765753e-18	5.18469e-17	NPR3	protein_coding	539.042296196856	700.558309126005	101.167032512076	97.5984119670795	525	688	101	105
ENSG00000167216	56.7071316583991	2.64348	0.568208605513074	4.6523049855999	3.2824511412939e-06	2.13462e-05	KATNAL2	protein_coding	104.728217546818	90.6245487096141	24.0396908939586	7.43606948320605	102	89	24	8
ENSG00000162069	248.670425065054	2.64796	0.393000405267253	6.73780439377853	1.60797833187333e-11	2.58941e-10	BICDL2	protein_coding	569.844713122391	288.165699829447	52.0859969369103	84.5852903714689	555	283	52	91
ENSG00000104177	576.971228114953	2.65231	0.286547481134428	9.25610709833558	2.12021637828658e-20	9.51706e-19	MYEF2	protein_coding	1158.1708764001	832.931245443419	165.272874895965	151.509915720323	1128	818	165	163
ENSG00000124429	273.119027645328	2.6548	0.306859313124606	8.65153288607512	5.0812244827999e-18	1.8479e-16	POF1B	protein_coding	468.196737268126	474.506064030114	79.1306491926137	70.6426600904575	456	466	79	76
ENSG00000128944	1138.91345181312	2.65561	0.248790455684071	10.6740716479914	1.34596140838044e-26	1.00913e-24	KNSTRN	protein_coding	2117.15279001508	1814.52748090486	313.51763540871	310.455900923853	2062	1782	313	334
ENSG00000112742	460.220608777364	2.65739	0.274331029214995	9.68681638831341	3.43055470255024e-22	1.78363e-20	TTK	protein_coding	798.809345602198	790.164604479332	129.213338555027	122.6951464729	778	776	129	132
ENSG00000178460	68.973473157098	2.66321	0.474834054350113	5.60871358012236	2.03836038431934e-08	1.97194e-07	MCMDC2	protein_coding	123.209667702139	115.062629260521	19.0314219577172	18.5901737080151	120	113	19	20
ENSG00000172115	3287.84567370719	2.66333	0.233422863757638	11.4098911634019	3.73195974477339e-30	3.61327e-28	CYCS	protein_coding	5494.12443228453	5864.12107886143	956.579366822103	836.557816860681	5351	5759	955	900
ENSG00000104611	154.574053625115	2.66489	0.36981307301325	7.20604435838664	5.76006458234613e-13	1.15274e-11	SH2D4A	protein_coding	294.676455254281	239.289538727633	48.0793817879172	36.2508387306295	287	235	48	39
ENSG00000183044	681.69677981313	2.66492	0.305885509955825	8.7121615801125	2.98134303693062e-18	1.1156e-16	ABAT	protein_coding	878.895629608588	1476.46736661731	188.310912002676	183.113211023949	856	1450	188	197
ENSG00000119042	197.885264874598	2.66933	0.416584865439201	6.40764382963467	1.47785650042499e-10	2.02794e-09	SATB2	protein_coding	474.357220653233	209.760191395286	46.0760742134207	61.3475732364499	462	206	46	66
ENSG00000230873	468.305504667971	2.67153	0.281143774884547	9.5023739366666	2.0515898174057e-21	9.98907e-20	STMND1	protein_coding	879.922376839439	739.251936664942	120.198454469793	133.849250697709	857	726	120	144
ENSG00000152503	87.2775752287473	2.67308	0.439760131472424	6.07850249027801	1.21310099102549e-09	1.44684e-08	TRIM36	protein_coding	166.333051397887	135.427696386277	25.0413446812069	22.3082084496182	162	133	25	24
ENSG00000153933	208.1964345776	2.67421	0.329769022686878	8.10932917848496	5.08999817140118e-16	1.47517e-14	DGKE	protein_coding	379.896475414927	340.096621000125	56.0926120859034	56.7000298094462	370	334	56	61
ENSG00000111348	3515.97182615495	2.6757	0.228072628807932	11.7318055400518	8.75705205149998e-32	9.74246e-30	ARHGDIB	protein_coding	6233.38243849736	5927.25278695128	962.589289545592	940.662789625566	6071	5821	961	1012
ENSG00000072133	73.8464432404324	2.68758	0.467943610679253	5.74337897706934	9.28057000237446e-09	9.53066e-08	RPS6KA6	protein_coding	127.316656625543	128.299922892263	23.0380371067103	16.7311563372136	124	126	23	18
ENSG00000170571	844.117904304328	2.70359	0.256906075474068	10.5236578764555	6.72124494004119e-26	4.74685e-24	EMB	protein_coding	1543.20108796929	1383.80631119512	239.395255152338	210.068962900571	1503	1359	239	226
ENSG00000103089	79.927627310529	2.70489	0.45229039849205	5.98041907832028	2.22564271399487e-09	2.54028e-08	FA2H	protein_coding	145.798106780864	131.354682961126	23.0380371067103	19.5196823934159	142	129	23	21
ENSG00000124507	83.6082988569383	2.71149	0.458330566333085	5.91600528574648	3.2985461430777e-09	3.64815e-08	PACSIN1	protein_coding	118.075931547883	172.084817212638	21.0347295322138	23.2377171350189	115	169	21	25
ENSG00000215808	66.2875469349645	2.71528	0.51466579604791	5.27580374387099	1.32175484105633e-07	1.11048e-06	LINC01139	lincRNA	102.674723085115	127.281669535975	24.0396908939586	11.1541042248091	100	125	24	12
ENSG00000072571	359.988302803637	2.73562	0.296751090804433	9.21856517922451	3.01102188021664e-20	1.33706e-18	HMMR	protein_coding	559.577240813879	692.412282275703	93.1538022140896	94.8098859108772	545	680	93	102
ENSG00000037241	425.326351626187	2.73878	0.295501413369758	9.26824237728144	1.89238470068765e-20	8.55003e-19	RPL26L1	protein_coding	631.44954697346	848.205045787736	109.180262810062	112.470550933492	615	833	109	121
ENSG00000166669	91.8649870227048	2.73984	0.466348400088935	5.8750982987877	4.22592512361197e-09	4.58078e-08	ATF7IP2	protein_coding	126.289909394692	193.468137694682	17.0281143832207	30.673786618225	123	190	17	33
ENSG00000131242	596.32023147749	2.74138	0.268127211053257	10.2241767228246	1.5453543694174e-24	9.77921e-23	RAB11FIP4	protein_coding	962.062155307532	1112.95091842256	152.251375661738	158.016476518129	937	1093	152	170
ENSG00000043039	118.861725464176	2.74353	0.426127491254312	6.43828264038126	1.20832838958564e-10	1.68946e-09	BARX2	protein_coding	151.958590165971	261.691112565964	32.0529211919448	29.7442779328242	148	257	32	32
ENSG00000151718	687.166349141162	2.7457	0.276934470088061	9.91461417680686	3.5964326417627e-23	2.0788e-21	WWC2	protein_coding	1374.8145421097	1017.23510293151	176.291066555696	180.324684967747	1339	999	176	194
ENSG00000163888	52.2401455580401	2.74845	0.550078659615545	4.99646549373957	5.83906175893957e-07	4.37217e-06	CAMK2N2	protein_coding	72.899053390432	108.953109122794	15.0248068087241	12.0836129102098	71	107	15	13
ENSG00000165521	55.8297608507221	2.75229	0.549793696401455	5.00603483763158	5.55627052089993e-07	4.17487e-06	EML5	protein_coding	124.23641493299	70.2594815838581	13.0214992342276	15.8016476518129	121	69	13	17
ENSG00000113387	5079.8832844331	2.78241	0.225425998991078	12.3428937719948	5.32085227990874e-35	7.29168e-33	SUB1	protein_coding	8721.19097884971	9019.68822999732	1306.15653857175	1272.49739031364	8494	8858	1304	1369
ENSG00000270127	93.4433540774711	2.78472	0.437265555855111	6.36849587698492	1.90890903118391e-10	2.58515e-09	AC027020.2	lincRNA	184.814501553208	141.537216524004	26.0429984684552	21.3786997642174	180	139	26	23
ENSG00000116014	40.3195293160225	2.79303	0.643012305802374	4.34366477915461	1.40125284161573e-05	7.97473e-05	KISS1R	protein_coding	45.1768781574508	95.715815491053	12.0198454469793	8.36557816860681	44	94	12	9
ENSG00000237330	51.7394421254083	2.79971	0.5392934227286	5.1914381278263	2.08675934059453e-07	1.69007e-06	RNF223	protein_coding	92.4072507766039	88.5880419970385	12.0198454469793	13.9426302810114	90	87	12	15
ENSG00000174938	167.62563620668	2.8068	0.356997348679074	7.86223438796593	3.77341101944978e-15	1.00107e-13	SEZ6L2	protein_coding	265.927532790449	320.749807230657	41.0678052771793	42.7573995284348	259	315	41	46
ENSG00000267317	87.3822327064554	2.8108	0.449269364991002	6.25638180266822	3.94011466209559e-10	5.0736e-09	AC027307.2	antisense_RNA	165.306304167036	140.518963167716	26.0429984684552	17.6606650226144	161	138	26	19
ENSG00000168453	104.613875550409	2.81172	0.419938464713192	6.69554372747025	2.14871181035682e-11	3.39156e-10	HR	protein_coding	206.376193401082	159.865776937184	28.0463060429517	24.1672258204197	201	157	28	26
ENSG00000204764	151.663838128997	2.81569	0.389909850245012	7.22138764728993	5.14597284968101e-13	1.03787e-11	RANBP17	protein_coding	320.34513602556	210.778444751574	42.0694590644276	33.4623126744272	312	207	42	36
ENSG00000171236	480.329398015048	2.81776	0.346773466935026	8.12564468912159	4.44990806548313e-16	1.30428e-14	LRG1	protein_coding	560.60398804473	1122.11519862915	112.185224171807	126.413181214503	546	1102	112	136
ENSG00000131462	1292.3766042977	2.81785	0.246080259757816	11.4509546495234	2.32569985372393e-30	2.31374e-28	TUBG1	protein_coding	2136.66098740125	2390.85888056375	305.504405110724	336.482144115074	2081	2348	305	362
ENSG00000238117	50.8049026954855	2.81873	0.554322786801895	5.08499205057656	3.67641466954942e-07	2.8429e-06	AP000844.2	antisense_RNA	87.2735146223481	90.6245487096141	16.0264605959724	9.29508685400757	85	89	16	10
ENSG00000115457	2131.47530832639	2.82412	0.242197983427642	11.6603873942564	2.03116140390312e-31	2.20057e-29	IGFBP2	protein_coding	3722.98545906629	3748.19060449539	473.782241368434	580.942928375473	3626	3681	473	625
ENSG00000163406	48.7311778606292	2.82505	0.556262914336647	5.07863091811926	3.80164423694743e-07	2.92989e-06	SLC15A2	protein_coding	93.4339980074551	77.3872550778727	12.0198454469793	12.0836129102098	91	76	12	13
ENSG00000102554	240.746526772098	2.82525	0.398217983830952	7.09473928237907	1.29595565308079e-12	2.4762e-11	KLF5	protein_coding	578.0586909692	265.764125991115	67.1108037456344	52.0524863824424	563	261	67	56
ENSG00000236008	50.7030290326663	2.82738	0.55599612059318	5.08525680667286	3.67128976000251e-07	2.84e-06	LINC01814	lincRNA	72.899053390432	104.880095697643	12.0198454469793	13.0131215956106	71	103	12	14
ENSG00000151575	64.4395641464409	2.82999	0.494675895637402	5.72089840315596	1.0596224822677e-08	1.07484e-07	TEX9	protein_coding	117.049184317032	108.953109122794	15.0248068087241	16.7311563372136	114	107	15	18
ENSG00000237945	54.5206510984245	2.83004	0.535185276939293	5.2879662034928	1.23683822640398e-07	1.04422e-06	LINC00649	antisense_RNA	102.674723085115	88.5880419970385	11.018191659731	15.8016476518129	100	87	11	17
ENSG00000105419	156.39139885325	2.85505	0.401119785157123	7.11768858115782	1.09752000075289e-12	2.11659e-11	MEIS3	protein_coding	348.067311258541	201.614164544984	34.0562287664414	41.827890843034	339	198	34	45
ENSG00000269713	50.2468656095511	2.87249	0.553265043705606	5.19189462353218	2.08164816896379e-07	1.68659e-06	NBPF9	protein_coding	79.0595367755389	97.7523222036287	13.0214992342276	11.1541042248091	77	96	13	12
ENSG00000126262	78.6893229986784	2.87724	0.464357054655359	6.19618381850731	5.78485632962906e-10	7.25491e-09	FFAR2	protein_coding	126.289909394692	150.701496730594	21.0347295322138	16.7311563372136	123	148	21	18
ENSG00000113734	111.16364630443	2.88518	0.404651778742544	7.13004121625238	1.00338876821121e-12	1.94599e-11	BNIP1	protein_coding	201.242457246826	190.413377625818	26.0429984684552	26.9557518766219	196	187	26	29
ENSG00000151090	516.306852984951	2.89156	0.272259362893668	10.6206030912466	2.39011907358626e-26	1.7601e-24	THRB	protein_coding	895.323585302207	924.574047509321	128.211684767779	117.118094360495	872	908	128	126
ENSG00000164114	309.636216845001	2.89205	0.320072158492486	9.03561125483261	1.63088383723902e-19	6.84541e-18	MAP9	protein_coding	624.262316357502	467.378290536099	65.1074961711379	81.7967643152666	608	459	65	88
ENSG00000167513	241.892422045338	2.89329	0.318816094073946	9.07509300865562	1.13580454238114e-19	4.83605e-18	CDT1	protein_coding	429.180342495783	423.593396215724	58.0959196604	56.7000298094462	418	416	58	61
ENSG00000236264	40.9071272888556	2.89887	0.607136826752596	4.77465806712443	1.80012846790181e-06	1.22775e-05	RPL26P30	transcribed_processed_pseudogene	81.1130312372412	63.1317080898435	11.018191659731	8.36557816860681	79	62	11	9
ENSG00000164070	247.5333026672	2.89997	0.321780113160535	9.01226499588642	2.01843909203305e-19	8.37025e-18	HSPA4L	protein_coding	417.88612295642	455.159250260646	64.1058423838896	52.9819950678431	407	447	64	57
ENSG00000077327	1413.91659605348	2.90606	0.239924171309303	12.1124285167003	9.07663695919347e-34	1.11138e-31	SPAG6	protein_coding	2519.63770450873	2470.2826423542	338.558980089917	327.187057261066	2454	2426	338	352
ENSG00000103253	96.7174593707743	2.91328	0.425791531604262	6.8420229889435	7.80825539248445e-12	1.32223e-10	HAGHL	protein_coding	172.493534782994	169.030057143775	23.0380371067103	22.3082084496182	168	166	23	24
ENSG00000120075	278.727396321178	2.91573	0.332463368847596	8.77009022846096	1.78523170187777e-18	6.77831e-17	HOXB5	protein_coding	582.165679892605	402.21007573368	70.1157651073793	60.4180645510492	567	395	70	65
ENSG00000156650	2412.8347184501	2.91832	0.243391911232536	11.9901895182472	3.99988970864106e-33	4.81219e-31	KAT6B	protein_coding	4662.45917529509	3861.21672704333	595.984003412724	531.678968049233	4541	3792	595	572
ENSG00000111052	64.0066882493237	2.92425	0.54184217648522	5.39686799031894	6.78142444738274e-08	5.99598e-07	LIN7A	protein_coding	149.905095704269	76.3690017215849	13.0214992342276	16.7311563372136	146	75	13	18
ENSG00000008735	411.603294574829	2.92486	0.362067430914196	8.07821857420673	6.57197345816537e-16	1.87062e-14	MAPK8IP2	protein_coding	467.169990037275	987.705755599164	91.150494639593	100.386938023282	455	970	91	108
ENSG00000281344	215.658399056627	2.93425	0.389285819527281	7.53752726774217	4.78966505776123e-14	1.09155e-12	HELLPAR	macro_lncRNA	496.945659731959	265.764125991115	58.0959196604	41.827890843034	484	261	58	45
ENSG00000182575	64.4053945581439	2.93435	0.509990727136206	5.75373966406356	8.72905489820375e-09	9.00899e-08	NXPH3	protein_coding	96.5142397000085	131.354682961126	13.0214992342276	16.7311563372136	94	129	13	18
ENSG00000162444	217.599073009582	2.94205	0.362835536090412	8.10849838665154	5.12491450091504e-16	1.48321e-14	RBP7	protein_coding	293.64970802343	476.54257074269	49.0810355751655	51.1229776970416	286	468	49	55
ENSG00000283294	161.142147415463	2.94642	0.462034703926189	6.37705605379496	1.80524402450671e-10	2.4544e-09	AP005212.5	processed_transcript	416.859375725569	153.756256799458	33.0545749791931	40.8983821576333	406	151	33	44
ENSG00000197261	206.73653109446	2.94961	0.39868241618597	7.39840046038739	1.37834652965356e-13	2.99602e-12	C6orf141	protein_coding	489.758429116001	242.344298796496	52.0859969369103	42.7573995284348	477	238	52	46
ENSG00000198626	70.2722377323522	2.97404	0.487689538747868	6.09822737344204	1.07251121105277e-09	1.28882e-08	RYR2	protein_coding	114.995689855329	134.409443029989	14.0231530214759	17.6606650226144	112	132	14	19
ENSG00000184809	77.4480671978658	2.98494	0.465768759197025	6.40862681720155	1.46836114077242e-10	2.01624e-09	B3GALT5-AS1	antisense_RNA	135.530634472352	139.500709811428	18.029768170469	16.7311563372136	132	137	18	18
ENSG00000170085	97.2836727802362	2.98851	0.434076964254656	6.88475558916493	5.78868343271085e-12	1.00575e-10	SIMC1	protein_coding	161.199315243631	184.303857488092	25.0413446812069	18.5901737080151	157	181	25	20
ENSG00000182993	56.3543593236588	2.99433	0.545461653549956	5.48953299638575	4.02997830653377e-08	3.73454e-07	C12orf60	protein_coding	80.08628400639	120.15389604196	14.0231530214759	11.1541042248091	78	118	14	12
ENSG00000185761	54.4122367125935	2.99928	0.553235548785206	5.42134761122156	5.91514094766189e-08	5.2965e-07	ADAMTSL5	protein_coding	114.995689855329	78.4055084341605	14.0231530214759	10.2245955394083	112	77	14	11
ENSG00000111907	831.004760257421	3.00027	0.307406145149848	9.75996759361051	1.67208642801445e-22	9.03407e-21	TPD52L1	protein_coding	1080.13808685541	1874.60442892584	184.304296853683	184.972228394751	1052	1841	184	199
ENSG00000273983	33.0628905570088	3.00763	0.698801863644149	4.30397739284357	1.67758789659619e-05	9.40258e-05	HIST1H3G	protein_coding	50.3106143117066	67.2047215149947	11.018191659731	3.71803474160303	49	66	11	4
ENSG00000230487	56.8698828236957	3.01466	0.527984590964868	5.70974861405445	1.13143168110386e-08	1.14376e-07	PSMG3-AS1	lincRNA	100.621228623413	101.82533562878	12.0198454469793	13.0131215956106	98	100	12	14
ENSG00000229267	41.7206349820947	3.01991	0.6822193602183	4.42659439796739	9.57324982474099e-06	5.62942e-05	AC016708.1	antisense_RNA	111.915448162776	36.6571208263607	9.01488408523448	9.29508685400757	109	36	9	10
ENSG00000128266	53.4310073885428	3.02814	0.565201428310724	5.35763792380957	8.43169978099051e-08	7.29725e-07	GNAZ	protein_coding	104.728217546818	85.5332819281751	16.0264605959724	7.43606948320605	102	84	16	8
ENSG00000136542	372.607873532476	3.04509	0.309279265683904	9.84575163922622	7.15027407529741e-23	4.02067e-21	GALNT5	protein_coding	557.523746352177	771.836044066151	81.1339567671103	79.9377469444651	543	758	81	86
ENSG00000178381	199.138850523453	3.04982	0.340285511060038	8.96253601547145	3.1729530936782e-19	1.28238e-17	ZFAND2A	protein_coding	367.575508644713	343.151381068988	43.0711128516758	42.7573995284348	358	337	43	46
ENSG00000181449	1125.23009879483	3.06191	0.320599695659649	9.55058407300532	1.28967124981377e-21	6.35409e-20	SOX2	protein_coding	2657.22183344279	1362.42299071307	229.378717279855	251.896853743605	2588	1338	229	271
ENSG00000127955	454.838441634129	3.07845	0.287671928835858	10.7012480164787	1.0041653369922e-26	7.58365e-25	GNAI1	protein_coding	791.62211498624	834.967752155995	108.178609022814	84.5852903714689	771	820	108	91
ENSG00000141934	1286.47381166933	3.0823	0.247867085021623	12.4352776406345	1.68155517198517e-35	2.41642e-33	PLPP2	protein_coding	2465.22010127362	2137.31379484809	265.438253620793	277.923096934826	2401	2099	265	299
ENSG00000087586	771.471597230706	3.08319	0.265814915561848	11.5990044188282	4.16899879807931e-31	4.37914e-29	AURKA	protein_coding	1342.98537795331	1417.40867195262	144.238145363752	181.254193653148	1308	1392	144	195
ENSG00000105519	172.475367221757	3.08424	0.417497056407669	7.38746509069014	1.4965440509344e-13	3.2292e-12	CAPS	protein_coding	399.404672801099	217.906218245589	27.0446522557034	45.5459255846371	389	214	27	49
ENSG00000186481	304.697171270444	3.10366	0.399618800616338	7.76655626765653	8.06487614959205e-15	2.03272e-13	ANKRD20A5P	transcribed_unprocessed_pseudogene	771.087170369217	320.749807230657	59.0975734476482	67.8541340342552	751	315	59	73
ENSG00000072858	193.035239339494	3.10506	0.364378203075771	8.52153903713855	1.57446927295268e-17	5.43008e-16	SIDT1	protein_coding	394.270936646843	297.329980036037	47.0777280006689	33.4623126744272	384	292	47	36
ENSG00000080986	668.560730835735	3.10519	0.262899433922378	11.8113330635561	3.41109657147974e-32	3.92143e-30	NDC80	protein_coding	1221.82920471287	1174.04611979983	135.223261278517	143.144337551717	1190	1153	135	154
ENSG00000146410	165.23987528238	3.10563	0.370719570385989	8.37728981008926	5.41603697467645e-17	1.76773e-15	MTFR2	protein_coding	294.676455254281	297.329980036037	41.0678052771793	27.8852605620227	287	292	41	30
ENSG00000147082	32.7901938974532	3.11282	0.694074292197834	4.48485617997519	7.29631310863056e-06	4.39158e-05	CCNB3	protein_coding	48.2571198500043	69.2412282275703	9.01488408523448	4.64754342700378	47	68	9	5
ENSG00000240498	46.482065540719	3.11334	0.580549256673832	5.36275744081451	8.19610337930042e-08	7.11716e-07	CDKN2B-AS1	antisense_RNA	86.246767391497	80.4420151467361	9.01488408523448	10.2245955394083	84	79	9	11
ENSG00000198088	39.2956187320012	3.11566	0.645318153296532	4.82809862858582	1.37842824059129e-06	9.6462e-06	NUP62CL	protein_coding	60.5780866202181	80.4420151467361	5.00826893624138	11.1541042248091	59	79	5	12
ENSG00000182263	97.8403259916893	3.11711	0.444492365863852	7.01275253153778	2.33674559956126e-12	4.26029e-11	FIGN	protein_coding	204.32269893938	146.628483305443	19.0314219577172	21.3786997642174	199	144	19	23
ENSG00000134504	661.002891675462	3.12214	0.267926602939606	11.6529802675707	2.21571842738275e-31	2.38801e-29	KCTD1	protein_coding	1256.73861056181	1114.98742513514	128.211684767779	144.073846237117	1224	1095	128	155
ENSG00000157470	53.8105846824853	3.12818	0.550803489182931	5.67930922107466	1.35239796924048e-08	1.35129e-07	FAM81A	protein_coding	92.4072507766039	100.807082272492	9.01488408523448	13.0131215956106	90	99	9	14
ENSG00000109339	162.421553850965	3.13561	0.395636246636013	7.92549893234454	2.27232102929138e-15	6.17075e-14	MAPK10	protein_coding	360.388278028755	222.997485027028	30.0496136174483	36.2508387306295	351	219	30	39
ENSG00000154198	38.1999221672329	3.14001	0.664703152551846	4.72392896507152	2.3133124861038e-06	1.54417e-05	CYP4Z2P	transcribed_unprocessed_pseudogene	83.1665256989435	53.9674278832533	11.018191659731	4.64754342700378	81	53	11	5
ENSG00000151882	412.238976054793	3.16137	0.303990963816285	10.3995466751381	2.4911549720603e-25	1.65754e-23	CCL28	protein_coding	782.38138990858	700.558309126005	98.162071150331	67.8541340342552	762	688	98	73
ENSG00000175161	84.3402651095837	3.16491	0.473644217461828	6.68204452657672	2.35631402311521e-11	3.68829e-10	CADM2	protein_coding	125.263162163841	178.194337350365	19.0314219577172	14.8721389664121	122	175	19	16
ENSG00000088002	40.3351331906679	3.16681	0.679423278254397	4.66102191547647	3.14643214645882e-06	2.05521e-05	SULT2B1	protein_coding	88.3002618531993	57.0221879521167	3.00496136174483	13.0131215956106	86	56	3	14
ENSG00000228429	50.6168094334173	3.18628	0.731451648009976	4.35610842966026	1.32395210434396e-05	7.57648e-05	AC004910.1	processed_pseudogene	152.985337396822	29.5293473323462	6.00992272348965	13.9426302810114	149	29	6	15
ENSG00000137941	189.217284568606	3.18917	0.368050441242834	8.66504664040359	4.51328193189617e-18	1.65885e-16	TTLL7	protein_coding	374.762739260671	307.512513598915	29.0479598302	45.5459255846371	365	302	29	49
ENSG00000130829	36.8622822572615	3.20164	0.653027251177709	4.90277369219451	9.44928245198455e-07	6.8156e-06	DUSP9	protein_coding	75.9792950829854	57.0221879521167	7.01157651073793	7.43606948320605	74	56	7	8
ENSG00000145861	49.2578291731555	3.20315	0.594186346397522	5.39081267600675	7.0139759755635e-08	6.18144e-07	C1QTNF2	protein_coding	65.7118227744739	112.007869191658	10.0165378724828	9.29508685400757	64	110	10	10
ENSG00000198756	29.4658385349589	3.20356	0.716034064869497	4.47403646475498	7.67566432775742e-06	4.59851e-05	COLGALT2	protein_coding	54.4176032351112	51.9309211706777	5.00826893624138	6.5065607978053	53	51	5	7
ENSG00000157214	1118.17680124029	3.21566	0.257174969016196	12.5037764111406	7.11874942614801e-36	1.04474e-33	STEAP2	protein_coding	1806.04837906718	2232.01135698285	214.353910471131	220.293558439979	1759	2192	214	237
ENSG00000165730	144.015454655504	3.22668	0.39839627205114	8.099166646025	5.5336938870228e-16	1.5904e-14	STOX1	protein_coding	283.382235714919	237.253032015057	21.0347295322138	34.391821359828	276	233	21	37
ENSG00000183067	37.9059644052984	3.22825	0.681537249646418	4.73671881684669	2.17206199245851e-06	1.45788e-05	IGSF5	protein_coding	53.39085600426	83.4967752155995	11.018191659731	3.71803474160303	52	82	11	4
ENSG00000064655	65.4657792960862	3.22936	0.565334586633051	5.71230710403712	1.11454718779742e-08	1.12724e-07	EYA2	protein_coding	160.17256801278	76.3690017215849	16.0264605959724	9.29508685400757	156	75	16	10
ENSG00000148700	5375.21185690292	3.23347	0.230240373569541	14.0438859531998	8.39785967786577e-45	1.90964e-42	ADD3	protein_coding	9472.76995183275	9961.57258456353	1099.81585839861	966.689032816787	9226	9783	1098	1040
ENSG00000197372	341.832924203847	3.23374	0.314393310380551	10.2856443155812	8.17931674711653e-25	5.24008e-23	ZNF675	protein_coding	703.321853133041	532.546505338519	70.1157651073793	61.3475732364499	685	523	70	66
ENSG00000133069	41.143239756408	3.27204	0.641989472209674	5.09671368115221	3.45600424169628e-07	2.68551e-06	TMCC2	protein_coding	55.4443504659623	93.6793087784775	8.0132302979862	7.43606948320605	54	92	8	8
ENSG00000111879	128.933981517477	3.27913	0.411516796653362	7.96839083774073	1.60753775247361e-15	4.44716e-14	FAM184A	protein_coding	273.114763406407	194.48639105097	23.0380371067103	25.0967345058204	266	191	23	27
ENSG00000170011	95.8160220339088	3.28399	0.442416459882401	7.42284602681562	1.1463001177097e-13	2.51263e-12	MYRIP	protein_coding	165.306304167036	182.267350775516	18.029768170469	17.6606650226144	161	179	18	19
ENSG00000147180	300.280594593917	3.28584	0.318332033194853	10.322058282315	5.60093832479533e-25	3.59939e-23	ZNF711	protein_coding	485.651440192596	603.824240278665	53.0876507241586	58.5590471802477	473	593	53	63
ENSG00000170775	38.8743822884527	3.29065	0.640881596799444	5.13456034826992	2.82804340136955e-07	2.23789e-06	GPR37	protein_coding	72.899053390432	68.2229748712825	6.00992272348965	8.36557816860681	71	67	6	9
ENSG00000142224	28.6988530617747	3.29795	0.740846800123607	4.45159909535225	8.52331833909287e-06	5.05802e-05	IL19	protein_coding	42.0966364648973	62.1134547335557	5.00826893624138	5.57705211240454	41	61	5	6
ENSG00000182389	172.624008854822	3.30993	0.407017541580161	8.13215373774066	4.21729483699082e-16	1.24314e-14	CACNB4	protein_coding	390.163947723439	237.253032015057	24.0396908939586	39.0393647868318	380	233	24	42
ENSG00000185760	31.4694446915867	3.31377	0.718365936053636	4.61293011086758	3.97031832091596e-06	2.53073e-05	KCNQ5	protein_coding	47.2303726191531	67.2047215149947	4.0066151489931	7.43606948320605	46	66	4	8
ENSG00000151224	202.439590458869	3.31573	0.35608468561206	9.3116417558091	1.25871440032937e-20	5.77529e-19	MAT1A	protein_coding	348.067311258541	387.954528745651	30.0496136174483	43.6869082138356	339	381	30	47
ENSG00000205362	36.7910622207569	3.31594	0.684390002911188	4.84510375483626	1.26545530365435e-06	8.91896e-06	MT1A	protein_coding	48.2571198500043	85.5332819281751	5.00826893624138	8.36557816860681	47	84	5	9
ENSG00000175305	1675.02836322435	3.32347	0.259688620384515	12.7978873047288	1.68472479625308e-37	2.74504e-35	CCNE2	protein_coding	3484.78010150882	2606.72859209676	319.5275581322	289.077201159635	3394	2560	319	311
ENSG00000255571	113.827002982805	3.3271	0.426355252135259	7.80358993573856	6.01704890107722e-15	1.54288e-13	MIR9-3HG	lincRNA	216.643665709594	197.541151119833	16.0264605959724	25.0967345058204	211	194	16	27
ENSG00000163596	192.046695575274	3.32872	0.35559102293705	9.36108827539078	7.89195722583015e-21	3.68642e-19	ICA1L	protein_coding	377.842980953225	320.749807230657	37.0611901281862	32.5328039890265	368	315	37	35
ENSG00000115255	629.789697883037	3.33519	0.284118408545268	11.7387279878463	8.06909183558031e-32	9.02561e-30	REEP6	protein_coding	991.837825002215	1300.30953597952	106.175301448317	120.836129102098	966	1277	106	130
ENSG00000165637	2809.18708079465	3.34487	0.24582872714476	13.6064942008298	3.66402691472397e-42	7.08595e-40	VDAC2	protein_coding	5716.92858137923	4512.89887506752	519.858315581855	487.062551149997	5568	4432	519	524
ENSG00000105289	959.919562519844	3.34984	0.294166960909537	11.3875397387367	4.82418985696374e-30	4.62162e-28	TJP3	protein_coding	2116.12604278423	1380.75155112625	152.251375661738	190.549280507155	2061	1356	152	205
ENSG00000112394	67.2920448161085	3.35385	0.522587481234634	6.41778215226064	1.38273928125915e-10	1.90499e-09	SLC16A10	protein_coding	108.835206470222	136.445949742565	9.01488408523448	14.8721389664121	106	134	9	16
ENSG00000181163	4391.92817755862	3.37699	0.243246607741854	13.8829697860787	8.03447791804931e-44	1.71399e-41	NPM1	protein_coding	7012.68358671339	9012.5604565033	754.245301797951	788.223365219842	6830	8851	753	848
ENSG00000196542	163.73149045179	3.39201	0.375759940354596	9.02707911210585	1.7631494860669e-19	7.37068e-18	SPTSSB	protein_coding	271.061268944705	326.859327368383	30.0496136174483	26.9557518766219	264	321	30	29
ENSG00000272568	81.170508361813	3.40967	0.496475785834173	6.86774958551845	6.52225783292498e-12	1.11726e-10	AC005162.3	antisense_RNA	180.707512629803	116.080882616809	13.0214992342276	14.8721389664121	176	114	13	16
ENSG00000180777	1293.87352684084	3.41535	0.313848935812483	10.8821519840626	1.40213078803774e-27	1.11166e-25	ANKRD30B	protein_coding	3095.64290101623	1636.33314355449	221.365486981869	222.152575810781	3015	1607	221	239
ENSG00000134533	7726.70825394389	3.42722	0.233523730306326	14.6761007163749	9.17150710440717e-49	2.59981e-46	RERG	protein_coding	12927.7743836469	15350.1693460386	1371.26403474289	1257.62525134722	12591	15075	1369	1353
ENSG00000256982	37.173958743622	3.4377	0.675743310769615	5.08728599201577	3.63223891188177e-07	2.81161e-06	AC135782.1	lincRNA	82.1397784680924	53.9674278832533	7.01157651073793	5.57705211240454	80	53	7	6
ENSG00000233913	55.1052699945309	3.46767	0.597362746153014	5.8049626788755	6.43803426293465e-09	6.80747e-08	RPL10P9	processed_pseudogene	68.7920644670273	133.391189673702	8.0132302979862	10.2245955394083	67	131	8	11
ENSG00000236523	40.5014683039821	3.46828	0.754050344752031	4.59953113207325	4.23442910754504e-06	2.67797e-05	NPM1P40	processed_pseudogene	119.102678778734	29.5293473323462	5.00826893624138	8.36557816860681	116	29	5	9
ENSG00000273604	58.2758429413565	3.46966	0.552000616328718	6.28560336375047	3.26582784116521e-10	4.27179e-09	EPOP	protein_coding	118.075931547883	95.715815491053	10.0165378724828	9.29508685400757	115	94	10	10
ENSG00000064763	297.547137464274	3.47431	0.314474934037232	11.0479638200396	2.24243282865614e-28	1.90957e-26	FAR2	protein_coding	543.149285120261	548.838559039123	47.0777280006689	51.1229776970416	529	539	47	55
ENSG00000114279	82.4283373156945	3.48582	0.47743918504999	7.30106891560523	2.85490462430482e-13	5.94331e-12	FGF12	protein_coding	154.012084627673	148.664990018019	14.0231530214759	13.0131215956106	150	146	14	14
ENSG00000146066	1850.830736933	3.49804	0.340826548487368	10.2633894731165	1.0302567961297e-24	6.57997e-23	HIGD2A	protein_coding	4734.33148145467	2067.05431326423	291.481252089248	310.455900923853	4611	2030	291	334
ENSG00000178718	168.55743529285	3.49843	0.374422263999648	9.34354178899731	9.31643427155418e-21	4.33225e-19	RPP25	protein_coding	296.729949715984	322.786313943232	24.0396908939586	30.673786618225	289	317	24	33
ENSG00000168491	146.93161032541	3.50942	0.402976367707327	8.70874565224155	3.07255853191988e-18	1.14766e-16	CCDC110	protein_coding	304.943927562793	235.216525302481	28.0463060429517	19.5196823934159	297	231	28	21
ENSG00000243069	30.0405722349547	3.51761	0.743242098462943	4.73279487984802	2.21449248322805e-06	1.48492e-05	ARHGEF26-AS1	processed_transcript	64.6850755436227	45.8214010329509	5.00826893624138	4.64754342700378	63	45	5	5
ENSG00000232671	36.435626889104	3.52466	0.689855186308683	5.10927339268777	3.23400109588129e-07	2.53489e-06	AL391069.2	antisense_RNA	74.9525478521343	59.0586946646923	8.0132302979862	3.71803474160303	73	58	8	4
ENSG00000260337	39.2242812103483	3.52669	0.690508686828931	5.10737503974235	3.26664984544797e-07	2.55758e-06	AC091544.5	processed_transcript	97.5409869308597	46.8396543892387	6.00992272348965	6.5065607978053	95	46	6	7
ENSG00000189223	216.925008945365	3.5304	0.355007612419218	9.94456582387605	2.663328715645e-23	1.5481e-21	PAX8-AS1	processed_transcript	423.019859110676	375.735488470198	28.0463060429517	40.8983821576333	412	369	28	44
ENSG00000196632	33.0508893393233	3.53777	0.76275292600374	4.63815604336054	3.5153134779288e-06	2.27036e-05	WNK3	protein_coding	80.08628400639	41.7483876077997	2.00330757449655	8.36557816860681	78	41	2	9
ENSG00000135373	1225.69132267675	3.54372	0.291597998374329	12.1527750100004	5.5450967354716e-34	6.87094e-32	EHF	protein_coding	2789.67222622259	1725.93943890782	187.309258215427	199.844367361163	2717	1695	187	215
ENSG00000104267	186.571514964655	3.54498	0.364939563063451	9.71389073351454	2.63098045979485e-22	1.39597e-20	CA2	protein_coding	372.709244798969	314.64028709293	31.0512674046965	27.8852605620227	363	309	31	30
ENSG00000177570	134.054421005727	3.55104	0.433344707703547	8.19449622484556	2.51644868083086e-16	7.52498e-15	SAMD12	protein_coding	292.622960792579	201.614164544984	15.0248068087241	26.9557518766219	285	198	15	29
ENSG00000103257	161.706173002505	3.55507	0.404615176887985	8.7862953308052	1.54572909788855e-18	5.91234e-17	SLC7A5	protein_coding	325.478872179816	270.855392772554	17.0281143832207	33.4623126744272	317	266	17	36
ENSG00000003096	408.292652323336	3.56171	0.300924836928719	11.8358860401587	2.54640127695334e-32	2.94373e-30	KLHL13	protein_coding	686.893897439422	818.67569845539	68.1124575328827	59.4885558656484	669	804	68	64
ENSG00000204385	989.37194133622	3.58481	0.266127022443474	13.4703014656142	2.33909021875971e-41	4.36061e-39	SLC44A4	protein_coding	2043.2269893938	1609.85855629101	148.244760512745	156.157459147327	1990	1581	148	168
ENSG00000217325	38.1486235717066	3.62085	0.699049688127944	5.17967395086447	2.22274058017075e-07	1.79318e-06	PRELID1P1	transcribed_processed_pseudogene	85.2200201606458	56.0039345958289	3.00496136174483	8.36557816860681	83	55	3	9
ENSG00000175315	96.7263212847259	3.63071	0.589157636101161	6.16253764214551	7.15883058278077e-10	8.84932e-09	CST6	protein_coding	72.899053390432	285.110939760584	14.0231530214759	14.8721389664121	71	280	14	16
ENSG00000170231	45.8122215679634	3.64749	0.626199705300574	5.82480230475088	5.71802461702296e-09	6.09285e-08	FABP6	protein_coding	75.9792950829854	93.6793087784775	8.0132302979862	5.57705211240454	74	92	8	6
ENSG00000086205	53.7569394692879	3.67755	0.612506565728686	6.00410220844327	1.92393482299953e-09	2.22289e-08	FOLH1	protein_coding	88.3002618531993	110.98961583537	12.0198454469793	3.71803474160303	86	109	12	4
ENSG00000144893	57.3092838077481	3.69272	0.571465189861861	6.46185329951397	1.03428344383724e-10	1.46391e-09	MED12L	protein_coding	110.888700931925	101.82533562878	10.0165378724828	6.5065607978053	108	100	10	7
ENSG00000248329	50.6277873689439	3.69377	0.627704905167072	5.88456382488222	3.99105104832784e-09	4.33754e-08	APELA	protein_coding	67.7653172361762	120.15389604196	9.01488408523448	5.57705211240454	66	118	9	6
ENSG00000164611	2330.62843604336	3.71099	0.239405344876882	15.5008745440504	3.42202330981754e-54	1.2209e-51	PTTG1	protein_coding	4046.4108367844	4614.7242106963	329.544096004683	331.83460068807	3941	4532	329	357
ENSG00000164649	208.751252369945	3.72622	0.380173213419906	9.8013616866454	1.11077992590844e-22	6.08079e-21	CDCA7L	protein_coding	309.050916486197	467.378290536099	26.0429984684552	32.5328039890265	301	459	26	35
ENSG00000064195	104.190624934358	3.73973	0.455709340515846	8.20638539275927	2.2794692674723e-16	6.85597e-15	DLX3	protein_coding	209.456435093636	178.194337350365	17.0281143832207	12.0836129102098	204	175	17	13
ENSG00000124374	51.909150770808	3.74754	0.606148018533865	6.18255419057084	6.30726488000905e-10	7.86716e-09	PAIP2B	protein_coding	106.78171200852	86.5515352844629	5.00826893624138	9.29508685400757	104	85	5	10
ENSG00000179542	213.952038228319	3.75605	0.35785801964379	10.4959104833408	9.02038381956404e-26	6.26372e-24	SLITRK4	protein_coding	424.046606341527	372.680728401334	33.0545749791931	26.0262431912212	413	366	33	28
ENSG00000170381	56.5974821032553	3.75791	0.600838089787393	6.25443925427934	3.98946703491392e-10	5.12122e-09	SEMA3E	protein_coding	107.808459239371	102.843588985068	12.0198454469793	3.71803474160303	105	101	12	4
ENSG00000130707	24.9065449456335	3.7925	0.847066030542911	4.47721872138342	7.56217638088932e-06	4.53446e-05	ASS1	protein_coding	37.9896475414927	54.9856812395411	2.00330757449655	4.64754342700378	37	54	2	5
ENSG00000126878	293.416018829695	3.79252	0.328080440100959	11.559736103173	6.59110303947803e-31	6.81948e-29	AIF1L	protein_coding	502.079395886215	592.623453359499	38.0628439154345	40.8983821576333	489	582	38	44
ENSG00000043355	85.9833420080513	3.79688	0.494236820436274	7.68230440595322	1.56252003965671e-14	3.81288e-13	ZIC2	protein_coding	141.691117857459	179.212590706653	10.0165378724828	13.0131215956106	138	176	10	14
ENSG00000050030	201.539529979269	3.79871	0.378786236733881	10.0286509772186	1.14064325293171e-23	6.80211e-22	NEXMIF	protein_coding	443.554803727699	308.530766955203	28.0463060429517	26.0262431912212	432	303	28	28
ENSG00000168952	61.9827066466288	3.80706	0.587833916497698	6.47642880506822	9.3918899596128e-11	1.33663e-09	STXBP6	protein_coding	137.584128934055	93.6793087784775	12.0198454469793	4.64754342700378	134	92	12	5
ENSG00000170579	70.350590370099	3.83255	0.545836253872687	7.02142048126123	2.19623800531406e-12	4.0254e-11	DLGAP1	protein_coding	134.503887241501	128.299922892263	13.0214992342276	5.57705211240454	131	126	13	6
ENSG00000112414	386.299882306939	3.87357	0.314015111726061	12.3356191642796	5.82395038790048e-35	7.92862e-33	ADGRG6	protein_coding	667.38570005325	778.963817560166	56.0926120859034	42.7573995284348	650	765	56	46
ENSG00000136193	1545.55464047314	3.88733	0.247466772203172	15.7085007828567	1.32270120487112e-55	5.06864e-53	SCRN1	protein_coding	2720.88016175556	3070.03386920771	193.319180938917	197.985349990361	2650	3015	193	213
ENSG00000080007	31.3407735166313	3.92409	0.767411764906669	5.11341403959561	3.16387766491724e-07	2.48275e-06	DDX43	protein_coding	56.4710976968135	61.0952013772679	5.00826893624138	2.78852605620227	55	60	5	3
ENSG00000114547	70.0089470196424	3.92769	0.548153827655136	7.16530739093405	7.76122064863351e-13	1.53393e-11	ROPN1B	protein_coding	142.71786508831	120.15389604196	6.00992272348965	11.1541042248091	139	118	6	12
ENSG00000205089	69.2015892263118	3.99047	0.57393651672213	6.95280355012824	3.5809720315172e-12	6.39047e-11	CCNI2	protein_coding	93.4339980074551	166.993550431199	8.0132302979862	8.36557816860681	91	164	8	9
ENSG00000011332	99.1030492360401	4.01756	0.489390055660147	8.2093153137685	2.22453344571135e-16	6.70048e-15	DPF1	protein_coding	216.643665709594	156.811016868321	9.01488408523448	13.9426302810114	211	154	9	15
ENSG00000139200	25.2448486270411	4.03208	0.862952182400885	4.67243143747795	2.97654893010766e-06	1.9504e-05	PIANP	protein_coding	50.3106143117066	44.8031476766631	4.0066151489931	1.85901737080151	49	44	4	2
ENSG00000169258	46.3698968897812	4.04449	0.653438466614945	6.18955087606792	6.03358772228503e-10	7.56227e-09	GPRIN1	protein_coding	93.4339980074551	81.4602685030239	5.00826893624138	5.57705211240454	91	80	5	6
ENSG00000203724	115.574534650077	4.06237	0.482589106138041	8.417864740618	3.83408078592959e-17	1.27349e-15	C1orf53	protein_coding	160.17256801278	275.946659553993	15.0248068087241	11.1541042248091	156	271	15	12
ENSG00000169862	120.128371077556	4.0669	0.469564257644834	8.66100235706865	4.67633870053037e-18	1.71574e-16	CTNND2	protein_coding	280.301994022365	173.103070568926	15.0248068087241	12.0836129102098	273	170	15	13
ENSG00000112218	30.3308905739145	4.06699	0.838846776084316	4.84830639774933	1.24519972695695e-06	8.79117e-06	GPR63	protein_coding	41.0698892340462	73.3142416527215	6.00992272348965	0.929508685400757	40	72	6	1
ENSG00000274825	30.0763800667836	4.08165	0.831572074475631	4.90835843931836	9.1841885228199e-07	6.64737e-06	AL023803.2	lincRNA	75.9792950829854	37.6753741826485	2.00330757449655	4.64754342700378	74	37	2	5
ENSG00000185272	56.5929704468787	4.08971	0.605726203717193	6.75174743158181	1.46075005491751e-11	2.37077e-10	RBM11	protein_coding	117.049184317032	96.7340688473409	7.01157651073793	5.57705211240454	114	95	7	6
ENSG00000162409	143.948491164381	4.09367	0.417187738626014	9.81253353304194	9.94399799469989e-23	5.47264e-21	PRKAA2	protein_coding	263.874038328747	280.019672979145	17.0281143832207	14.8721389664121	257	275	17	16
ENSG00000198648	2298.36718977025	4.14439	0.238610374558761	17.3688730605417	1.41987198646269e-67	8.90346e-65	STK39	protein_coding	4234.30558003016	4467.07747403457	250.413446812069	241.672258204197	4124	4387	250	260
ENSG00000279692	37.2467199786367	4.19979	0.780263194591259	5.38252658480504	7.34475251349272e-08	6.43459e-07	AC110285.7	TEC	98.5677341617108	42.7666409640875	3.00496136174483	4.64754342700378	96	42	3	5
ENSG00000162433	519.94484948186	4.20712	0.295130628289723	14.2551279868145	4.16537928346232e-46	1.00226e-43	AK4	protein_coding	947.687694075616	1025.38112978181	49.0810355751655	57.6295384948469	923	1007	49	62
ENSG00000258414	438.877308694077	4.21216	0.305666414208121	13.7802535066123	3.35093417578791e-43	6.97391e-41	AL121790.1	lincRNA	821.397784680924	844.132032362585	49.0810355751655	40.8983821576333	800	829	49	44
ENSG00000132639	52.5653778835062	4.22314	0.65025913446057	6.49455573073394	8.32787978237829e-11	1.19756e-09	SNAP25	protein_coding	108.835206470222	90.6245487096141	8.0132302979862	2.78852605620227	106	89	8	3
ENSG00000171759	23.9698114180187	4.23456	0.909229987643203	4.65730081798118	3.20382142392878e-06	2.0894e-05	PAH	protein_coding	47.2303726191531	43.7848943203753	3.00496136174483	1.85901737080151	46	43	3	2
ENSG00000165171	28.784328692664	4.23974	0.838402060990274	5.05692581254815	4.26068888544641e-07	3.26059e-06	METTL27	protein_coding	47.2303726191531	62.1134547335557	3.00496136174483	2.78852605620227	46	61	3	3
ENSG00000151365	178.282029563234	4.24354	0.420040026771391	10.1026974697585	5.37431831667465e-24	3.30002e-22	THRSP	protein_coding	264.900785559598	412.392609296558	20.0330757449655	15.8016476518129	258	405	20	17
ENSG00000188659	33.6519326833302	4.2457	0.782431411735724	5.4262949228626	5.75358619188602e-08	5.16973e-07	SAXO2	protein_coding	72.899053390432	54.9856812395411	3.00496136174483	3.71803474160303	71	54	3	4
ENSG00000214456	163.956396288791	4.25051	0.421679256367894	10.0799716064041	6.77456967250343e-24	4.13529e-22	PLIN5	protein_coding	365.522014183011	257.618099140813	15.0248068087241	17.6606650226144	356	253	15	19
ENSG00000166823	44.8656545043847	4.29559	0.689224063295377	6.23250000362018	4.59049529983854e-10	5.84561e-09	MESP1	protein_coding	83.1665256989435	87.5697886407507	5.00826893624138	3.71803474160303	81	86	5	4
ENSG00000111339	25.702915012783	4.34014	0.956928157467248	4.53549040521125	5.74697910110591e-06	3.54146e-05	ART4	protein_coding	23.6151863095766	74.3324950090093	3.00496136174483	1.85901737080151	23	73	3	2
ENSG00000127252	41.0067614691077	4.34018	0.734268959959069	5.91088439215238	3.40275796970927e-09	3.75137e-08	HRASLS	protein_coding	61.6048338510693	94.6975621347653	4.0066151489931	3.71803474160303	60	93	4	4
ENSG00000272502	31.1135947638761	4.34382	0.845260373138072	5.13903432783829	2.76153951940185e-07	2.19112e-06	AC104958.2	antisense_RNA	48.2571198500043	70.2594815838581	5.00826893624138	0.929508685400757	47	69	5	1
ENSG00000213047	1662.55328148962	4.35866	0.25127844949901	17.3459370630954	2.11697647840792e-67	1.28843e-64	DENND1B	protein_coding	2996.04841962367	3344.96227540542	163.269567321469	145.932863607919	2918	3285	163	157
ENSG00000109255	109.225781709968	4.36331	0.514295116556431	8.48406837670058	2.17453867748199e-17	7.40094e-16	NMU	protein_coding	146.824854011715	269.837139416267	10.0165378724828	10.2245955394083	143	265	10	11
ENSG00000150627	58.6759729635387	4.39458	0.627255795841557	7.00603551565873	2.45165706277087e-12	4.46193e-11	WDR17	protein_coding	118.075931547883	105.898349053931	7.01157651073793	3.71803474160303	115	104	7	4
ENSG00000184012	59.3728133425239	4.42377	0.624045330174972	7.08886600720703	1.35215362475896e-12	2.57881e-11	TMPRSS2	protein_coding	111.915448162776	115.062629260521	4.0066151489931	6.5065607978053	109	113	4	7
ENSG00000207422	27.5453904505359	4.45273	0.890474725302854	5.00039722981307	5.72123177342076e-07	4.29258e-06	RNU6-813P	snRNA	61.6048338510693	43.7848943203753	2.00330757449655	2.78852605620227	60	43	2	3
ENSG00000186212	33.1480308397519	4.46686	0.847462645731112	5.2708679752308	1.35780114671137e-07	1.13737e-06	SOWAHB	protein_coding	82.1397784680924	44.8031476766631	1.00165378724828	4.64754342700378	80	44	1	5
ENSG00000233101	44.6577104303894	4.46884	0.72314422993386	6.17972977199265	6.42114159073472e-10	7.9968e-09	HOXB-AS3	antisense_RNA	103.701470315967	67.2047215149947	4.0066151489931	3.71803474160303	101	66	4	4
ENSG00000105825	230.541227961106	4.48177	0.395532596163697	11.3309870523321	9.2160257761624e-30	8.74804e-28	TFPI2	protein_coding	352.174300181946	530.509998625943	19.0314219577172	20.4491910788166	343	521	19	22
ENSG00000157992	139.531055377934	4.53002	0.45050709467854	10.0553754641377	8.69891993579897e-24	5.24801e-22	KRTCAP3	protein_coding	290.569466330877	244.380805509072	12.0198454469793	11.1541042248091	283	240	12	12
ENSG00000130054	23.1943584862417	4.53506	0.978233091290465	4.63597099046987	3.55265792727012e-06	2.29305e-05	FAM155B	protein_coding	48.2571198500043	40.7301342515119	1.00165378724828	2.78852605620227	47	40	1	3
ENSG00000255836	48.0476992307061	4.56812	0.747349130920031	6.11243334437667	9.81232967883399e-10	1.18949e-08	AC131206.1	processed_pseudogene	125.263162163841	59.0586946646923	6.00992272348965	1.85901737080151	122	58	6	2
ENSG00000147234	29.7685359216471	4.58545	0.909583808666356	5.04125928726177	4.62478331935266e-07	3.51453e-06	FRMPD3	protein_coding	46.203625388302	68.2229748712825	0	4.64754342700378	45	67	0	5
ENSG00000238098	86.5837502499865	4.61546	0.630131559701959	7.32459628098256	2.3961897649126e-13	5.02884e-12	ABCA17P	transcribed_unitary_pseudogene	87.2735146223481	245.399058865359	9.01488408523448	4.64754342700378	85	241	9	5
ENSG00000158164	62.4529051581145	4.62949	0.661781525186871	6.99549184302243	2.64329963279937e-12	4.78128e-11	TMSB15A	protein_coding	87.2735146223481	152.73800344317	7.01157651073793	2.78852605620227	85	150	7	3
ENSG00000280119	31.4190243053064	4.63633	0.877199317192156	5.2853826268457	1.25442282331866e-07	1.05777e-06	AC093642.2	TEC	70.8455589287297	49.8944144581021	4.0066151489931	0.929508685400757	69	49	4	1
ENSG00000115339	290.739925401581	4.65179	0.360925390552875	12.8885050069036	5.22468096503938e-38	8.78978e-36	GALNT3	protein_coding	526.721329426642	591.605200003211	26.0429984684552	18.5901737080151	513	581	26	20
ENSG00000203711	31.9005458911194	4.65962	0.868427791391577	5.36558306364156	8.06881360259603e-08	7.01251e-07	C6orf99	lincRNA	57.4978449276647	65.1682148024191	4.0066151489931	0.929508685400757	56	64	4	1
ENSG00000105290	115.770016054232	4.67702	0.503240969587501	9.2937908548193	1.48888818992915e-20	6.75648e-19	APLP1	protein_coding	193.028479400017	252.526832359374	11.018191659731	6.5065607978053	188	248	11	7
ENSG00000135374	449.2825922335	4.67925	0.317802515767262	14.723768775871	4.53656836520324e-49	1.32219e-46	ELF5	protein_coding	813.183806834114	916.428020659019	34.0562287664414	33.4623126744272	792	900	34	36
ENSG00000130558	529.007776103016	4.68428	0.317326086854245	14.761720482707	2.58598746602254e-49	7.75534e-47	OLFM1	protein_coding	886.082860224546	1150.62629260521	43.0711128516758	36.2508387306295	863	1130	43	39
ENSG00000200095	32.6865455370493	4.70286	0.867987950581994	5.41811201623609	6.02316770759131e-08	5.38158e-07	RNU6-181P	snRNA	77.0060423138366	48.8761611018143	3.00496136174483	1.85901737080151	75	48	3	2
ENSG00000178222	219.356773248868	4.72394	0.408407638642126	11.5667180131163	6.07627724853854e-31	6.31841e-29	RNF212	protein_coding	379.896475414927	465.341783823524	21.0347295322138	11.1541042248091	370	457	21	12
ENSG00000108813	52.7570473865638	4.72836	0.697871651308722	6.77540330254022	1.24059695683537e-11	2.03841e-10	DLX4	protein_coding	98.5677341617108	104.880095697643	2.00330757449655	5.57705211240454	96	103	2	6
ENSG00000233927	2721.68900828658	4.77964	0.283831993338063	16.8396626873812	1.24946687877014e-63	6.62954e-61	RPS28	protein_coding	4054.62481463121	6449.61675872692	200.330757449655	182.183702338548	3949	6334	200	196
ENSG00000115290	48.7051451868287	4.80209	0.726927229398968	6.60600999219614	3.94816253033642e-11	5.95042e-10	GRB14	protein_coding	89.3270090840504	98.7705755599165	3.00496136174483	3.71803474160303	87	97	3	4
ENSG00000102098	41.8456273250444	4.80321	0.7786923967878	6.16830038904777	6.90279172369281e-10	8.55119e-09	SCML2	protein_coding	85.2200201606458	76.3690017215849	3.00496136174483	2.78852605620227	83	75	3	3
ENSG00000231107	21.2161104923116	4.80802	1.09490610753099	4.39125867024327	1.1269637237506e-05	6.53778e-05	LINC01508	lincRNA	48.2571198500043	33.6023607574974	3.00496136174483	0	47	33	3	0
ENSG00000174945	84.69252025725	4.82094	0.572157722722648	8.42589438929111	3.58004982524366e-17	1.1968e-15	AMZ1	protein_coding	162.226062474482	164.957043718623	6.00992272348965	5.57705211240454	158	162	6	6
ENSG00000226124	71.6342259457724	4.85024	0.623602027787286	7.77777479541668	7.3811313839735e-15	1.87869e-13	FTCDNL1	protein_coding	130.396898318097	146.628483305443	3.00496136174483	6.5065607978053	127	144	3	7
ENSG00000162722	21.9256652671713	4.86829	1.08234268705417	4.49791638226923	6.86226745961624e-06	4.14965e-05	TRIM58	protein_coding	30.8024169255346	53.9674278832533	2.00330757449655	0.929508685400757	30	53	2	1
ENSG00000245648	38.5616884957774	4.95633	0.852021729942225	5.8171379580614	5.98637341224068e-09	6.36895e-08	AC022075.1	antisense_RNA	95.4874924691574	53.9674278832533	2.00330757449655	2.78852605620227	93	53	2	3
ENSG00000183186	39.308364347896	4.97288	0.838069592118949	5.93372844994462	2.96131466135464e-09	3.3052e-08	C2CD4C	protein_coding	69.8188116978785	82.4785218593117	4.0066151489931	0.929508685400757	68	81	4	1
ENSG00000120149	378.412393254734	4.9855	0.361317620558406	13.7981003146381	2.61657282393557e-43	5.52497e-41	MSX2	protein_coding	861.440926684119	605.86074699124	24.0396908939586	22.3082084496182	839	595	24	24
ENSG00000259459	74.3409960312111	5.22629	0.665897372502055	7.84849807226136	4.21049094186975e-15	1.10529e-13	AC087525.1	lincRNA	169.41329309044	120.15389604196	5.00826893624138	2.78852605620227	165	118	5	3
ENSG00000144868	251.825088342664	5.23448	0.417176752988968	12.5473990993021	4.10782057533009e-36	6.11644e-34	TMEM108	protein_coding	566.764471429837	414.429116009134	14.0231530214759	12.0836129102098	552	407	14	13
ENSG00000196787	66.5479370769144	5.26612	0.70841446384906	7.43367156971282	1.0562403590072e-13	2.32519e-12	HIST1H2AG	protein_coding	100.621228623413	158.847523580897	3.00496136174483	3.71803474160303	98	156	3	4
ENSG00000170893	67.7179788170664	5.27908	0.706939870904945	7.46751573329655	8.1722957922065e-14	1.81643e-12	TRH	protein_coding	147.851601242566	116.080882616809	6.00992272348965	0.929508685400757	144	114	6	1
ENSG00000166268	49.0040808613442	5.30654	0.805242556816533	6.58998932622027	4.39858197520767e-11	6.59564e-10	MYRFL	protein_coding	89.3270090840504	101.82533562878	3.00496136174483	1.85901737080151	87	100	3	2
ENSG00000124635	130.942706102843	5.34818	0.528535329770479	10.1188693131112	4.55648792033528e-24	2.82298e-22	HIST1H2BJ	protein_coding	248.472829865979	262.709365922252	7.01157651073793	5.57705211240454	242	258	7	6
ENSG00000123201	31.9258334247659	5.42702	1.01017065970368	5.37237922966875	7.77044719151499e-08	6.77597e-07	GUCY1B2	transcribed_unitary_pseudogene	65.7118227744739	59.0586946646923	2.00330757449655	0.929508685400757	64	58	2	1
ENSG00000004848	44.4175967757456	5.49353	0.876919495868212	6.26458231751788	3.73826044881945e-10	4.83172e-09	ARX	protein_coding	85.2200201606458	88.5880419970385	2.00330757449655	1.85901737080151	83	87	2	2
ENSG00000225159	101.217837957311	5.51031	0.632815373571624	8.70760937991954	3.10350687718196e-18	1.15505e-16	NPM1P39	processed_pseudogene	251.553071558533	144.591976592867	5.00826893624138	3.71803474160303	245	142	5	4
ENSG00000100031	79.2718835092007	5.53279	0.708105905987333	7.81350237729692	5.56203648199458e-15	1.42975e-13	GGT1	protein_coding	116.02243708618	194.48639105097	1.00165378724828	5.57705211240454	113	191	1	6
ENSG00000249116	22.9650562648457	5.54301	1.2158512442809	4.55895141556459	5.14096616225809e-06	3.19946e-05	AC025183.1	antisense_RNA	39.0163947723439	50.9126678143899	1.00165378724828	0.929508685400757	38	50	1	1
ENSG00000152669	23.2291620048162	5.54924	1.22532136662485	4.52880345690673	5.93186434350841e-06	3.64779e-05	CCNO	protein_coding	34.9094058489393	56.0039345958289	2.00330757449655	0	34	55	2	0
ENSG00000223572	132.634194761083	5.61333	0.579857251549638	9.68054334405419	3.64772171320115e-22	1.88706e-20	CKMT1A	protein_coding	192.001732169166	327.877580724671	6.00992272348965	4.64754342700378	187	322	6	5
ENSG00000272468	48.2530346109515	5.61558	0.86811502521346	6.46870866623501	9.88439542177109e-11	1.4019e-09	AL021807.1	lincRNA	93.4339980074551	95.715815491053	2.00330757449655	1.85901737080151	91	94	2	2
ENSG00000164520	87.8253370247449	5.675	0.670683440386456	8.46151671444967	2.63922230864087e-17	8.92376e-16	RAET1E	protein_coding	172.493534782994	172.084817212638	3.00496136174483	3.71803474160303	168	169	3	4
ENSG00000250771	37.8434457563107	5.68498	1.02476434439356	5.54759570050869	2.89624640078339e-08	2.73288e-07	AC106865.1	transcribed_unprocessed_pseudogene	104.728217546818	43.7848943203753	1.00165378724828	1.85901737080151	102	43	1	2
ENSG00000123119	217.082133920393	5.6957	0.49639919897154	11.4740214665979	1.78181951884455e-30	1.78986e-28	NECAB1	protein_coding	312.131158178751	539.674278832533	10.0165378724828	6.5065607978053	304	530	10	7
ENSG00000101210	285.650923776735	5.71842	0.432371183009516	13.2257214371985	6.23362270082101e-40	1.09316e-37	EEF1A2	protein_coding	621.182074664948	499.962397937309	14.0231530214759	7.43606948320605	605	491	14	8
ENSG00000180592	169.246174039464	5.73549	0.522908560114479	10.9684397160094	5.41995905941366e-28	4.39824e-26	SKIDA1	protein_coding	340.880080642583	323.80456729952	3.00496136174483	9.29508685400757	332	318	3	10
ENSG00000273802	105.056350742471	5.73696	0.645643884709507	8.88563826668974	6.35548310355285e-19	2.51461e-17	HIST1H2BG	protein_coding	250.526324327682	161.90228364976	5.00826893624138	2.78852605620227	244	159	5	3
ENSG00000213025	149.925643498036	5.7938	0.548559973483648	10.5618260567578	4.47863441434106e-26	3.24043e-24	COX20P1	processed_pseudogene	305.970674793644	283.074433048008	6.00992272348965	4.64754342700378	298	278	6	5
ENSG00000228412	27.8707592300548	5.8185	1.19380993335738	4.87388747849726	1.09423329961008e-06	7.82681e-06	AL022068.1	antisense_RNA	63.6583283127716	45.8214010329509	2.00330757449655	0	62	45	2	0
ENSG00000121207	92.4095035516591	5.97782	0.705667381537597	8.4711608626743	2.42959437612228e-17	8.2419e-16	LRAT	protein_coding	171.466787552143	192.449884338394	2.00330757449655	3.71803474160303	167	189	2	4
ENSG00000182379	65.6642196362692	6.07242	0.85000695848858	7.14396599242635	9.06758438776912e-13	1.77349e-11	NXPH4	protein_coding	150.93184293512	107.934855766507	1.00165378724828	2.78852605620227	147	106	1	3
ENSG00000168243	201.627606414325	6.10403	0.529265614292373	11.5330271831061	8.99250828893667e-31	9.1666e-29	GNG4	protein_coding	337.79983895003	457.195756973222	5.00826893624138	6.5065607978053	329	449	5	7
ENSG00000152931	33.9664900296014	6.11769	1.16239502482652	5.26300648812257	1.41718575329975e-07	1.18106e-06	PART1	lincRNA	65.7118227744739	68.2229748712825	1.00165378724828	0.929508685400757	64	67	1	1
ENSG00000169884	34.2146829627508	6.12838	1.16249287548363	5.27175459069633	1.35125681071911e-07	1.13296e-06	WNT10B	protein_coding	62.6315810819204	72.2959882964337	1.00165378724828	0.929508685400757	61	71	1	1
ENSG00000075886	68.8217018283993	6.13669	0.894778196008331	6.85834199281944	6.96643260069279e-12	1.18745e-10	TUBA3D	protein_coding	68.7920644670273	202.632417901272	2.00330757449655	1.85901737080151	67	199	2	2
ENSG00000143882	128.894151316485	6.23403	0.673106654533534	9.26157158674255	2.0144499200108e-20	9.06196e-19	ATP6V1C2	protein_coding	327.532366641518	181.249097419228	4.0066151489931	2.78852605620227	319	178	4	3
ENSG00000268416	55.9960111701302	6.25848	0.969946943212836	6.45239182470611	1.10098469698721e-10	1.54774e-09	AC010329.1	lincRNA	142.71786508831	78.4055084341605	1.00165378724828	1.85901737080151	139	77	1	2
ENSG00000237289	131.029186046987	6.26703	0.654421420880769	9.57644587258378	1.00441929173355e-21	4.97236e-20	CKMT1B	protein_coding	278.248499560663	239.289538727633	1.00165378724828	5.57705211240454	271	235	1	6
ENSG00000261235	37.7042483073287	6.27048	1.22762119589934	5.10782608576865	3.25886384843276e-07	2.55245e-06	AC092142.1	antisense_RNA	26.69542800213	122.190402754536	1.00165378724828	0.929508685400757	26	120	1	1
ENSG00000186676	41.9110402568528	6.42481	1.14349930410284	5.61855319622888	1.92563109581354e-08	1.86988e-07	EEF1GP1	processed_pseudogene	91.3805035457527	74.3324950090093	1.00165378724828	0.929508685400757	89	73	1	1
ENSG00000106689	46.9842707628299	6.59756	1.13587011444341	5.80837342738981	6.30826925594664e-09	6.67761e-08	LHX2	protein_coding	91.3805035457527	94.6975621347653	0	1.85901737080151	89	93	0	2
ENSG00000226690	50.0411543003341	6.68922	1.13147842156844	5.91192656648703	3.3812928798694e-09	3.7297e-08	AC013470.2	protein_coding	92.4072507766039	105.898349053931	0	1.85901737080151	90	104	0	2
ENSG00000163293	187.874304057437	6.78939	0.643050692901227	10.5581013098643	4.65991886600183e-26	3.35985e-24	NIPAL1	protein_coding	306.997422024495	437.848943203753	2.00330757449655	4.64754342700378	299	430	2	5
ENSG00000138696	1035.07133320446	6.93237	0.353966066615821	19.5848475097199	2.08229166203357e-85	2.39383e-82	BMPR1B	protein_coding	2002.15710015975	2104.72968744688	12.0198454469793	21.3786997642174	1950	2067	12	23
ENSG00000121454	31.9383801465673	7.04043	1.54196774750092	4.5658768224621	4.9741079679876e-06	3.10402e-05	LHX4	protein_coding	67.7653172361762	59.0586946646923	0	0.929508685400757	66	58	0	1
ENSG00000099954	226.142895203416	7.05192	0.625386605395417	11.2760980736644	1.72216365027836e-29	1.58385e-27	CECR2	protein_coding	444.58155095855	453.12274354807	5.00826893624138	1.85901737080151	433	445	5	2
ENSG00000185352	261.478762330469	7.07638	0.597313217334401	11.8470135731219	2.22997018195416e-32	2.5924e-30	HS6ST3	protein_coding	581.138932661753	457.195756973222	2.00330757449655	5.57705211240454	566	449	2	6
ENSG00000270460	14.5716909176855	7.35931	1.66121715602749	4.43007002463701	9.42024946312584e-06	5.54418e-05	AC106900.2	lincRNA	29.7756696946835	28.5110939760584	0	0	29	28	0	0
ENSG00000230316	14.590802135453	7.36102	1.67610138757704	4.39175080498866	1.12441530099816e-05	6.52482e-05	FEZF1-AS1	antisense_RNA	39.0163947723439	19.3468137694682	0	0	38	19	0	0
ENSG00000257335	40.8778255750573	7.39851	1.52155856392755	4.86245455467934	1.1593900265805e-06	8.25293e-06	MGAM	protein_coding	82.1397784680924	80.4420151467361	0	0.929508685400757	80	79	0	1
ENSG00000237457	15.3247635916971	7.43213	1.65698969702639	4.48532349547479	7.28033925413526e-06	4.38324e-05	LINC01351	lincRNA	24.6419335404277	36.6571208263607	0	0	24	36	0	0
ENSG00000175497	89.1645181332264	7.523	1.09298558714943	6.88298077846293	5.86129389615192e-12	1.01666e-10	DPP10	protein_coding	168.386545859589	186.340364200667	1.00165378724828	0.929508685400757	164	183	1	1
ENSG00000248771	16.3897332580834	7.52871	1.6667272382197	4.51706199691893	6.27035514174677e-06	3.83656e-05	SMIM31	protein_coding	47.2303726191531	18.3285604131804	0	0	46	18	0	0
ENSG00000135333	45.2733533357873	7.54659	1.52537142477177	4.94738028892553	7.52189341953386e-07	5.51952e-06	EPHA7	protein_coding	114.995689855329	65.1682148024191	0	0.929508685400757	112	64	0	1
ENSG00000109182	17.1491763380175	7.59411	1.64604690165156	4.61354640327011	3.95855834176723e-06	2.52433e-05	CWH43	protein_coding	45.1768781574508	23.4198271946194	0	0	44	23	0	0
ENSG00000124812	17.4249743634979	7.61703	1.68014205654104	4.53356269458351	5.79970410572282e-06	3.57182e-05	CRISP1	protein_coding	55.4443504659623	14.2555469880292	0	0	54	14	0	0
ENSG00000188095	48.0544388478112	7.63291	1.51245401985568	5.04670498793931	4.49494590249046e-07	3.42719e-06	MESP2	protein_coding	105.754964777669	85.5332819281751	0	0.929508685400757	103	84	0	1
ENSG00000223808	97.0283765521259	7.64562	1.09648130389555	6.97286897320918	3.10541831549446e-12	5.58786e-11	AC044784.1	lincRNA	155.038831858524	231.14351187733	1.00165378724828	0.929508685400757	151	227	1	1
ENSG00000211452	18.1483184765378	7.676	1.62336393522004	4.72845021476388	2.26240083521606e-06	1.51312e-05	DIO1	protein_coding	35.9361530797904	36.6571208263607	0	0	35	36	0	0
ENSG00000277268	18.4028818156097	7.6961	1.62127320267112	4.74694801957394	2.06508995868865e-06	1.39014e-05	AC243773.2	antisense_RNA	35.9361530797904	37.6753741826485	0	0	35	37	0	0
ENSG00000153132	246.733704375505	7.70127	1.27352170967035	6.04722027874467	1.47366212868032e-09	1.72871e-08	CLGN	protein_coding	452.795528805359	529.491745269655	0	4.64754342700378	441	520	0	5
ENSG00000074211	202.276026414678	7.70302	0.793706626332004	9.70511862247635	2.867425709291e-22	1.50981e-20	PPP2R2C	protein_coding	336.773091719179	468.396543892387	3.00496136174483	0.929508685400757	328	460	3	1
ENSG00000119698	103.662936174818	7.73731	1.09867268080227	7.04241858531359	1.88931232228037e-12	3.50633e-11	PPP4R4	protein_coding	154.012084627673	258.636352497101	2.00330757449655	0	150	254	2	0
ENSG00000164089	19.962113879654	7.81326	1.62035410983213	4.82194487801564	1.42165235942893e-06	9.91515e-06	ETNPPL	protein_coding	51.3373615425577	28.5110939760584	0	0	50	28	0	0
ENSG00000147689	226.637941408314	7.87277	0.784170516842618	10.0396107728864	1.0207613557653e-23	6.1225e-22	FAM83A	protein_coding	440.474562035145	462.28702375466	1.00165378724828	2.78852605620227	429	454	1	3
ENSG00000232767	24.0223864929602	8.08057	1.58549364219621	5.09656310686307	3.45875298591939e-07	2.68664e-06	AC016825.1	antisense_RNA	45.1768781574508	50.9126678143899	0	0	44	50	0	0
ENSG00000186160	553.042602170006	8.15278	0.585657090109504	13.9207467357449	4.7392658386998e-44	1.0417e-41	CYP4Z1	protein_coding	949.741188537318	1254.48813494657	7.01157651073793	0.929508685400757	925	1232	7	1
ENSG00000074803	26.0907452351484	8.1996	1.57908861255847	5.19261636083653	2.07359188613211e-07	1.68204e-06	SLC12A1	protein_coding	60.5780866202181	43.7848943203753	0	0	59	43	0	0
ENSG00000251273	26.8353240345967	8.24031	1.5726737712395	5.2396833640502	1.60852349138656e-07	1.3261e-06	LINC02228	lincRNA	51.3373615425577	56.0039345958289	0	0	50	55	0	0
ENSG00000240107	76.4086490422762	8.30426	1.48801088067991	5.58077742691422	2.39445893736308e-08	2.29391e-07	AC046144.1	processed_pseudogene	152.985337396822	151.719750086882	0	0.929508685400757	149	149	0	1
ENSG00000158014	28.8803246217356	8.34626	1.56498278588956	5.33313480486725	9.65315934669285e-08	8.27476e-07	SLC30A2	protein_coding	55.4443504659623	60.0769480209801	0	0	54	59	0	0
ENSG00000235026	38.5409906946247	8.76271	1.55760078440719	5.62577678636824	1.84675025079752e-08	1.79665e-07	DPP10-AS1	antisense_RNA	49.2838670808554	104.880095697643	0	0	48	103	0	0
ENSG00000165863	39.6250715787785	8.80256	1.53736608037305	5.72573796004562	1.02985078927099e-08	1.04721e-07	C10orf82	protein_coding	81.1130312372412	77.3872550778727	0	0	79	76	0	0
ENSG00000189127	41.9394997854752	8.88441	1.53463982087775	5.78924785766301	7.07023029248479e-09	7.3891e-08	ANKRD34B	protein_coding	92.4072507766039	75.3507483652971	0	0	90	74	0	0
ENSG00000047597	117.517556340364	8.92487	1.47637630945883	6.04511792678362	1.49300758008351e-09	1.74843e-08	XK	protein_coding	204.32269893938	264.745872634828	1.00165378724828	0	199	260	1	0
ENSG00000129170	43.4477686021394	8.93546	1.53099964728587	5.83635643939192	5.33546922618849e-09	5.7176e-08	CSRP3	protein_coding	83.1665256989435	90.6245487096141	0	0	81	89	0	0
ENSG00000249599	47.7604810858767	9.07207	1.53055190140334	5.92732090256013	3.07916883532556e-09	3.42566e-08	BMPR1B-AS1	lincRNA	75.9792950829854	115.062629260521	0	0	74	113	0	0
ENSG00000119547	212.874468696095	9.78498	1.47202695018019	6.64728003019584	2.98558689199686e-11	4.60363e-10	ONECUT2	protein_coding	531.855065580898	318.713300518081	0	0.929508685400757	518	313	0	1
ENSG00000117148	94.7445313426925	10.0603	1.50129451916558	6.70107338169408	2.06894104418948e-11	3.27564e-10	ACTL8	protein_coding	145.798106780864	233.180018589906	0	0	142	229	0	0
ENSG00000258170	127.689628412845	10.4906	1.49477996065216	7.01818590270683	2.24767363026105e-12	4.10876e-11	AC089998.4	lincRNA	320.34513602556	190.413377625818	0	0	312	187	0	0
ENSG00000178965	140.725192523706	10.631	1.48959053571	7.13688116449002	9.54723144864638e-13	1.86554e-11	ERICH3	protein_coding	222.804149094701	340.096621000125	0	0	217	334	0	0
ENSG00000260265	162.592410958033	10.8393	1.48036256738089	7.32208071714813	2.44155210805232e-13	5.11885e-12	LINC02562	lincRNA	333.692850026625	316.676793805505	0	0	325	311	0	0
ENSG00000273706	299.804932879941	11.7221	1.47641231967765	7.93956420611925	2.02892842589461e-15	5.56088e-14	LHX1	protein_coding	704.348600363892	494.87113115587	0	0	686	486	0	0
